# Supplementary material for: An unusual case of OD-allotwinning: 9,9′-(2,5-dibromo-1,4-phenylene)bis[9H-carbazole]
Source: Acta Crystallogr B Struct Sci Cryst Eng Mater. 2017 Jan 31;73(Pt 1):65–73. doi: 10.1107/S2052520616018291 (PMC5289307; doi:10.1107/S2052520616018291)
Supplement: Supplementary file 1 [file b-73-00065-sup1.cif]

##############################################################################
#                                                                            #
# This CIF contains the data in a paper accepted for publication in          #
# Acta Crystallographica Section B. It conforms to the requirements of       #
# Notes for Authors for Acta Crystallographica Section B, and has been       #
# peer reviewed under the auspices of the IUCr Commission on Journals.       #
#                                                                            #
# Full details of the Crystallographic Information File format               #
# are given in the paper "The Crystallographic Information File (CIF):       #
# a New Standard Archive File for Crystallography" by S. R. Hall, F. H.      #
# Allen and I. D. Brown [Acta Cryst. (1991), A47, 655-685].                  #
#                                                                            #
# The current version of the core CIF dictionary is obtainable from          #
# ftp://ftp.iucr.org/pub/cif_core.dic.                                       #
#                                                                            #
# Software is freely available for graphical display of the structure(s)     #
# in this CIF. For information consult the CIF software page                 #
# http://www.iucr.org/resources/cif/software.                                #
#                                                                            #
# This file may be used for bona fide research purposes within the           #
# scientific community so long as proper attribution is given to the journal # 
# article from which it was obtained.                                        #
#                                                                            #
##############################################################################
data_mon
_audit_creation_method     'Jana2006 Version : 29/03/2016'
_journal_date_recd_electronic     2016-08-10
_journal_date_accepted     2016-11-14
_journal_name_full     'Acta Crystallographica, Section B'
_journal_year     2017
_journal_volume     73
_journal_issue      1
_journal_page_first     65
_journal_page_last     73
_journal_paper_category     FA
_journal_paper_doi     10.1107/S2052520616018291
_journal_coeditor_code     WF5130
_database_code_depnum_ccdc_archive     'CCDC 1517283'
_chemical_name_systematic
; ?
;
_chemical_name_common     ?
_chemical_formula_moiety     'C30 H18 Br2 N2'
_chemical_formula_sum     'C30 H18 Br2 N2'
_chemical_formula_structural     ?
_chemical_formula_analytical     ?
_chemical_formula_iupac     ?
_chemical_formula_weight     566.3
_chemical_melting_point     ?
_symmetry_cell_setting     monoclinic
_symmetry_space_group_name_H-M     'B 21/d'
_symmetry_space_group_name_Hall     '-B 2ydav'
loop_
    _space_group_symop_id
    _space_group_symop_operation_xyz
    1 x,y,z
    2 -x+3/4,y+1/2,-z+1/4
    3 -x,-y,-z
    4 x+3/4,-y+1/2,z+1/4
    5 x+1/2,y,z+1/2
    6 -x+1/4,y+1/2,-z+3/4
    7 -x+1/2,-y,-z+1/2
    8 x+1/4,-y+1/2,z+3/4
_cell_length_a     14.5394(13)
_cell_length_b     16.8717(14)
_cell_length_c     9.0877(8)
_cell_angle_alpha     90
_cell_angle_beta     90
_cell_angle_gamma     90
_cell_volume     2229.3(3)
_cell_formula_units_Z     4
_cell_measurement_reflns_used     2.4
_cell_measurement_theta_min     27.7
_cell_measurement_theta_max     2066
_cell_measurement_temperature     100
_cell_special_details
; ?
;
_exptl_crystal_description     'plate'
_exptl_crystal_colour     'translucent yellow'
_exptl_crystal_size_max     0.36
_exptl_crystal_size_mid     0.24
_exptl_crystal_size_min     0.02
_exptl_crystal_size_rad     ?
_exptl_crystal_density_diffrn     1.6873
_exptl_crystal_density_meas     ?
_exptl_crystal_density_method     ?
_exptl_crystal_F_000     1128
loop_
    _exptl_crystal_face_index_h
    _exptl_crystal_face_index_k
    _exptl_crystal_face_index_l
    _exptl_crystal_face_perp_dist
    ? ? ? ?
_exptl_absorpt_coefficient_mu     3.66
_exptl_absorpt_correction_type     multi-scan
_exptl_absorpt_process_details     SADABS
_exptl_absorpt_correction_T_min     0.36
_exptl_absorpt_correction_T_max     0.93
_exptl_special_details     ?
_diffrn_ambient_temperature     100
_diffrn_radiation_type     'Mo K\a'
_diffrn_radiation_wavelength     0.71073
_diffrn_radiation_source     'X-ray tube'
_diffrn_radiation_monochromator     graphite
_diffrn_measurement_device_type     'Bruker KAPPA APEX II CCD'
_diffrn_measurement_device     'four-circle diffractometer'
_diffrn_measurement_method     '\w- and \f-scans'
_diffrn_detector_area_resol_mean     ?
_diffrn_reflns_number     7563
_diffrn_reflns_av_R_equivalents     0.0423
_diffrn_reflns_theta_min     2.41
_diffrn_reflns_theta_max     27.88
_diffrn_reflns_theta_full     27.88
_diffrn_measured_fraction_theta_max     0.99
_diffrn_measured_fraction_theta_full     0.99
_diffrn_reflns_limit_h_min     -19
_diffrn_reflns_limit_h_max     19
_diffrn_reflns_limit_k_min     -44
_diffrn_reflns_limit_k_max     37
_diffrn_reflns_limit_l_min     -9
_diffrn_reflns_limit_l_max     11
_diffrn_reflns_reduction_process     ?
_diffrn_standards_number     ?
_diffrn_standards_interval_count     ?
_diffrn_standards_interval_time     ?
_diffrn_standards_decay_%     ?
loop_
    _diffrn_standard_refln_index_h
    _diffrn_standard_refln_index_k
    _diffrn_standard_refln_index_l
    ? ? ?
_refine_special_details
; ?
;
_reflns_number_total     4385
_reflns_number_gt     3676
_reflns_threshold_expression     'I>3\s(I)'
_refine_ls_structure_factor_coef     F
_refine_ls_R_factor_all     0.0680
_refine_ls_R_factor_gt     0.0552
_refine_ls_wR_factor_gt     0.0703
_refine_ls_wR_factor_ref     0.0720
_refine_ls_goodness_of_fit_ref     1.81
_refine_ls_restrained_S_all     ?
_refine_ls_number_reflns     4385
_refine_ls_number_parameters     231
_refine_ls_number_restraints     0
_refine_ls_number_constraints     73
_refine_ls_hydrogen_treatment     'constr'
_refine_ls_weighting_scheme     sigma
_refine_ls_weighting_details     'w=1/(\s^2^(F)+0.0001F^2^)'
_refine_ls_shift/su_max     0.0218
_refine_ls_shift/su_mean     0.0014
_refine_diff_density_max     1.47
_refine_diff_density_min     -0.63
_refine_ls_extinction_method     'none'
_refine_ls_extinction_coef     ?
_refine_ls_abs_structure_details     ?
_refine_ls_abs_structure_Flack     ?
_refine_ls_abs_structure_Rogers     ?
loop_
    _atom_type_symbol
    _atom_type_scat_dispersion_real
    _atom_type_scat_dispersion_imag
    _atom_type_scat_source
    C 0.0033 0.0016 'International Tables Vol C tables 4.2.6.8 and 6.1.1.1'
    H 0.0000 0.0000 'International Tables Vol C tables 4.2.6.8 and 6.1.1.1'
    Br -0.2901 2.4595 'International Tables Vol C tables 4.2.6.8 and 6.1.1.1'
    N 0.0061 0.0033 'International Tables Vol C tables 4.2.6.8 and 6.1.1.1'
_computing_data_collection     ?
_computing_cell_refinement     ?
_computing_data_reduction     ?
_computing_structure_solution     ?
_computing_structure_refinement     ?
_computing_molecular_graphics     ?
_computing_publication_material     ?
loop_
    _atom_site_type_symbol
    _atom_site_label
    _atom_site_fract_x
    _atom_site_fract_y
    _atom_site_fract_z
    _atom_site_U_iso_or_equiv
    _atom_site_adp_type
    _atom_site_calc_flag
    _atom_site_refinement_flags
    _atom_site_occupancy
    _atom_site_disorder_assembly
    _atom_site_disorder_group
    Br Br1_2 0.01495(6) 0.18998(5) 0.06308(10) 0.0255(2) Uani d . 1 . .
    N N1_2 0.0021(3) 0.0556(4) 0.2935(7) 0.0123(18) Uani d . 1 . .
    C C1_2 0.0005(4) 0.0274(5) 0.1455(9) 0.015(2) Uani d . 1 . .
    C C2_2 0.0065(5) 0.0800(5) 0.0249(9) 0.020(2) Uani d . 1 . .
    C C3_2 0.0045(4) 0.0524(4) -0.1140(8) 0.014(2) Uani d . 1 . .
    C C4_2 0.0807(4) 0.0838(4) 0.3637(8) 0.013(2) Uani d . 1 . .
    C C5_2 0.1714(5) 0.0732(5) 0.3246(10) 0.020(2) Uani d . 1 . .
    C C6_2 0.2371(5) 0.1058(5) 0.4131(11) 0.022(2) Uani d . 1 . .
    C C7_2 0.2131(5) 0.1511(4) 0.5353(8) 0.020(2) Uani d . 1 . .
    C C8_2 0.1227(5) 0.1619(4) 0.5714(9) 0.016(2) Uani d . 1 . .
    C C9_2 0.0538(5) 0.1280(4) 0.4858(8) 0.013(2) Uani d . 1 . .
    C C10_2 -0.0458(5) 0.1305(4) 0.4895(8) 0.012(2) Uani d . 1 . .
    C C11_2 -0.1118(5) 0.1654(4) 0.5796(10) 0.020(2) Uani d . 1 . .
    C C12_2 -0.2032(5) 0.1568(4) 0.5443(9) 0.021(2) Uani d . 1 . .
    C C13_2 -0.2296(5) 0.1110(5) 0.4248(10) 0.020(2) Uani d . 1 . .
    C C14_2 -0.1661(5) 0.0758(4) 0.3329(9) 0.017(2) Uani d . 1 . .
    C C15_2 -0.0743(5) 0.0853(4) 0.3682(8) 0.015(2) Uani d . 1 . .
    H H1c3_2 0.006687 0.089609 -0.193931 0.0165 Uiso d . 1 . .
    H H1c5_2 0.187837 0.043799 0.238073 0.0235 Uiso d . 1 . .
    H H1c6_2 0.300863 0.097346 0.390708 0.0266 Uiso d . 1 . .
    H H1c7_2 0.260343 0.174862 0.594546 0.0241 Uiso d . 1 . .
    H H1c8_2 0.106674 0.192937 0.656149 0.0193 Uiso d . 1 . .
    H H1c11_2 -0.093824 0.195045 0.665086 0.0245 Uiso d . 1 . .
    H H1c12_2 -0.249195 0.182771 0.602822 0.0252 Uiso d . 1 . .
    H H1c13_2 -0.293991 0.103586 0.405567 0.0246 Uiso d . 1 . .
    H H1c14_2 -0.184786 0.045983 0.248033 0.0205 Uiso d . 1 . .
loop_
    _atom_site_aniso_label
    _atom_site_aniso_U_11
    _atom_site_aniso_U_22
    _atom_site_aniso_U_33
    _atom_site_aniso_U_12
    _atom_site_aniso_U_13
    _atom_site_aniso_U_23
    _atom_site_aniso_type_symbol
    Br1_2 0.0362(4) 0.0112(3) 0.0290(4) -0.0005(4) -0.0037(4) -0.0016(4) Br
    N1_2 0.010(3) 0.016(3) 0.011(3) -0.001(2) -0.001(2) -0.009(2) N
    C1_2 0.011(3) 0.018(4) 0.017(4) 0.002(3) -0.001(3) -0.003(3) C
    C2_2 0.020(4) 0.011(4) 0.030(5) 0.003(3) -0.007(3) -0.004(3) C
    C3_2 0.012(4) 0.017(4) 0.012(4) 0.000(3) -0.004(3) 0.003(3) C
    C4_2 0.011(3) 0.014(4) 0.014(4) 0.000(3) -0.004(3) 0.001(3) C
    C5_2 0.015(3) 0.025(4) 0.019(4) 0.004(3) -0.003(3) 0.000(4) C
    C6_2 0.005(3) 0.029(5) 0.033(5) 0.000(3) -0.005(3) 0.004(3) C
    C7_2 0.022(4) 0.021(4) 0.017(4) -0.007(3) -0.015(3) 0.002(3) C
    C8_2 0.025(4) 0.016(4) 0.007(4) -0.005(3) -0.001(3) -0.005(3) C
    C9_2 0.015(3) 0.010(3) 0.012(4) 0.002(3) -0.001(3) 0.001(3) C
    C10_2 0.015(3) 0.013(4) 0.008(4) 0.002(3) 0.002(3) 0.000(3) C
    C11_2 0.028(4) 0.013(4) 0.021(4) 0.002(3) 0.002(3) 0.000(3) C
    C12_2 0.021(4) 0.019(4) 0.023(5) 0.003(3) 0.017(3) 0.004(3) C
    C13_2 0.004(3) 0.032(5) 0.025(5) 0.004(3) 0.001(4) 0.007(3) C
    C14_2 0.014(3) 0.022(4) 0.016(4) -0.002(3) -0.002(3) -0.004(3) C
    C15_2 0.015(3) 0.011(4) 0.019(4) 0.001(3) 0.004(3) 0.002(3) C
loop_
    _geom_bond_atom_site_label_1
    _geom_bond_atom_site_label_2
    _geom_bond_site_symmetry_1
    _geom_bond_site_symmetry_2
    _geom_bond_distance
    _geom_bond_publ_flag
    Br1_2 N1_2 . . 3.092(7) ?
    Br1_2 C2_2 . . 1.891(8) ?
    N1_2 C1_2 . . 1.427(10) ?
    N1_2 C4_2 . . 1.392(9) ?
    N1_2 C15_2 . . 1.395(9) ?
    C1_2 C2_2 . . 1.413(11) ?
    C1_2 C3_2 . 3_555 1.379(11) ?
    C2_2 C3_2 . . 1.346(11) ?
    C3_2 H1c3_2 . . 0.96 ?
    C4_2 C5_2 . . 1.378(9) ?
    C4_2 C9_2 . . 1.392(10) ?
    C5_2 C6_2 . . 1.364(12) ?
    C5_2 H1c5_2 . . 0.96 ?
    C6_2 C7_2 . . 1.393(12) ?
    C6_2 H1c6_2 . . 0.96 ?
    C7_2 C8_2 . . 1.367(10) ?
    C7_2 H1c7_2 . . 0.96 ?
    C8_2 C9_2 . . 1.392(10) ?
    C8_2 H1c8_2 . . 0.96 ?
    C9_2 C10_2 . . 1.449(9) ?
    C10_2 C11_2 . . 1.392(10) ?
    C10_2 C15_2 . . 1.404(10) ?
    C11_2 C12_2 . . 1.375(11) ?
    C11_2 H1c11_2 . . 0.96 ?
    C12_2 C13_2 . . 1.386(12) ?
    C12_2 H1c12_2 . . 0.96 ?
    C13_2 C14_2 . . 1.381(11) ?
    C13_2 H1c13_2 . . 0.96 ?
    C14_2 C15_2 . . 1.381(10) ?
    C14_2 H1c14_2 . . 0.96 ?
loop_
    _geom_angle_atom_site_label_1
    _geom_angle_atom_site_label_2
    _geom_angle_atom_site_label_3
    _geom_angle_site_symmetry_1
    _geom_angle_site_symmetry_2
    _geom_angle_site_symmetry_3
    _geom_angle
    _geom_angle_publ_flag
    N1_2 Br1_2 C2_2 . . . 53.2(3) ?
    Br1_2 N1_2 C1_2 . . . 66.8(4) ?
    Br1_2 N1_2 C4_2 . . . 90.6(4) ?
    Br1_2 N1_2 C15_2 . . . 96.5(4) ?
    C1_2 N1_2 C4_2 . . . 124.0(5) ?
    C1_2 N1_2 C15_2 . . . 124.4(6) ?
    C4_2 N1_2 C15_2 . . . 107.9(6) ?
    N1_2 C1_2 C2_2 . . . 121.4(7) ?
    N1_2 C1_2 C3_2 . . 3_555 121.4(7) ?
    C2_2 C1_2 C3_2 . . 3_555 117.1(7) ?
    Br1_2 C2_2 C1_2 . . . 118.6(6) ?
    Br1_2 C2_2 C3_2 . . . 120.8(6) ?
    C1_2 C2_2 C3_2 . . . 120.6(7) ?
    C1_2 C3_2 C2_2 3_555 . . 122.2(7) ?
    C1_2 C3_2 H1c3_2 3_555 . . 118.89 ?
    C2_2 C3_2 H1c3_2 . . . 118.89 ?
    N1_2 C4_2 C5_2 . . . 128.5(7) ?
    N1_2 C4_2 C9_2 . . . 108.5(6) ?
    C5_2 C4_2 C9_2 . . . 122.9(7) ?
    C4_2 C5_2 C6_2 . . . 117.8(8) ?
    C4_2 C5_2 H1c5_2 . . . 121.11 ?
    C6_2 C5_2 H1c5_2 . . . 121.11 ?
    C5_2 C6_2 C7_2 . . . 121.1(7) ?
    C5_2 C6_2 H1c6_2 . . . 119.46 ?
    C7_2 C6_2 H1c6_2 . . . 119.46 ?
    C6_2 C7_2 C8_2 . . . 120.3(7) ?
    C6_2 C7_2 H1c7_2 . . . 119.84 ?
    C8_2 C7_2 H1c7_2 . . . 119.84 ?
    C7_2 C8_2 C9_2 . . . 120.2(7) ?
    C7_2 C8_2 H1c8_2 . . . 119.89 ?
    C9_2 C8_2 H1c8_2 . . . 119.89 ?
    C4_2 C9_2 C8_2 . . . 117.6(6) ?
    C4_2 C9_2 C10_2 . . . 108.4(6) ?
    C8_2 C9_2 C10_2 . . . 133.9(7) ?
    C9_2 C10_2 C11_2 . . . 135.7(7) ?
    C9_2 C10_2 C15_2 . . . 105.1(6) ?
    C11_2 C10_2 C15_2 . . . 119.2(6) ?
    C10_2 C11_2 C12_2 . . . 119.0(7) ?
    C10_2 C11_2 H1c11_2 . . . 120.51 ?
    C12_2 C11_2 H1c11_2 . . . 120.51 ?
    C11_2 C12_2 C13_2 . . . 120.6(7) ?
    C11_2 C12_2 H1c12_2 . . . 119.68 ?
    C13_2 C12_2 H1c12_2 . . . 119.68 ?
    C12_2 C13_2 C14_2 . . . 121.9(7) ?
    C12_2 C13_2 H1c13_2 . . . 119.06 ?
    C14_2 C13_2 H1c13_2 . . . 119.06 ?
    C13_2 C14_2 C15_2 . . . 117.1(7) ?
    C13_2 C14_2 H1c14_2 . . . 121.44 ?
    C15_2 C14_2 H1c14_2 . . . 121.44 ?
    N1_2 C15_2 C10_2 . . . 110.0(6) ?
    N1_2 C15_2 C14_2 . . . 127.9(7) ?
    C10_2 C15_2 C14_2 . . . 122.1(7) ?
loop_
    _geom_torsion_atom_site_label_1
    _geom_torsion_atom_site_label_2
    _geom_torsion_atom_site_label_3
    _geom_torsion_atom_site_label_4
    _geom_torsion_site_symmetry_1
    _geom_torsion_site_symmetry_2
    _geom_torsion_site_symmetry_3
    _geom_torsion_site_symmetry_4
    _geom_torsion
    _geom_torsion_publ_flag
    ? ? ? ? ? ? ? ? ? ?
loop_
    _geom_hbond_atom_site_label_D
    _geom_hbond_atom_site_label_H
    _geom_hbond_atom_site_label_A
    _geom_hbond_site_symmetry_D
    _geom_hbond_site_symmetry_H
    _geom_hbond_site_symmetry_A
    _geom_hbond_distance_DH
    _geom_hbond_distance_HA
    _geom_hbond_distance_DA
    _geom_hbond_angle_DHA
    _geom_hbond_publ_flag
    ? ? ? ? ? ? ? ? ? ? ?
data_orth
_audit_creation_method     'Jana2006 Version : 29/03/2016'
_database_code_depnum_ccdc_archive     'CCDC 1517284'
_chemical_name_systematic
; ?
;
_chemical_name_common     ?
_chemical_formula_moiety     'C30 H18 Br2 N2'
_chemical_formula_sum     'C30 H18 Br2 N2'
_chemical_formula_structural     ?
_chemical_formula_analytical     ?
_chemical_formula_iupac     ?
_chemical_formula_weight     566.3
_chemical_melting_point     ?
_symmetry_cell_setting     orthorhombic
_symmetry_space_group_name_H-M     'F 2 d d'
_symmetry_space_group_name_Hall     'F 2x;-2yuvw;-2zuvw'
loop_
    _space_group_symop_id
    _space_group_symop_operation_xyz
    1 x,y,z
    2 x,-y,-z
    3 x+1/4,y+1/4,-z+1/4
    4 x+1/4,-y+1/4,z+1/4
    5 x,y+1/2,z+1/2
    6 x,-y+1/2,-z+1/2
    7 x+1/4,y+3/4,-z+3/4
    8 x+1/4,-y+3/4,z+3/4
    9 x+1/2,y,z+1/2
    10 x+1/2,-y,-z+1/2
    11 x+3/4,y+1/4,-z+3/4
    12 x+3/4,-y+1/4,z+3/4
    13 x+1/2,y+1/2,z
    14 x+1/2,-y+1/2,-z
    15 x+3/4,y+3/4,-z+1/4
    16 x+3/4,-y+3/4,z+1/4
_cell_length_a     14.5394(13)
_cell_length_b     33.743(3)
_cell_length_c     9.0877(8)
_cell_angle_alpha     90
_cell_angle_beta     90
_cell_angle_gamma     90
_cell_volume     4458.5(7)
_cell_formula_units_Z     8
_cell_measurement_reflns_used     2.4
_cell_measurement_theta_min     27.7
_cell_measurement_theta_max     2066
_cell_measurement_temperature     100
_cell_special_details
; ?
;
_exptl_crystal_description     'plate'
_exptl_crystal_colour     'translucent yellow'
_exptl_crystal_size_max     0.36
_exptl_crystal_size_mid     0.24
_exptl_crystal_size_min     0.02
_exptl_crystal_size_rad     ?
_exptl_crystal_density_diffrn     1.6873
_exptl_crystal_density_meas     ?
_exptl_crystal_density_method     ?
_exptl_crystal_F_000     2256
loop_
    _exptl_crystal_face_index_h
    _exptl_crystal_face_index_k
    _exptl_crystal_face_index_l
    _exptl_crystal_face_perp_dist
    ? ? ? ?
_exptl_absorpt_coefficient_mu     3.66
_exptl_absorpt_correction_type     multi-scan
_exptl_absorpt_process_details     SADABS
_exptl_absorpt_correction_T_min     0.36
_exptl_absorpt_correction_T_max     0.93
_exptl_special_details     ?
_diffrn_ambient_temperature     100
_diffrn_radiation_type     'Mo K\a'
_diffrn_radiation_wavelength     0.71073
_diffrn_radiation_source     'X-ray tube'
_diffrn_radiation_monochromator     graphite
_diffrn_measurement_device_type     'Bruker KAPPA APEX II CCD'
_diffrn_measurement_device     'four-circle diffractometer'
_diffrn_measurement_method     '\w- and \f-scans'
_diffrn_detector_area_resol_mean     ?
_diffrn_reflns_number     7563
_diffrn_reflns_av_R_equivalents     0.0423
_diffrn_reflns_theta_min     2.41
_diffrn_reflns_theta_max     27.88
_diffrn_reflns_theta_full     27.88
_diffrn_measured_fraction_theta_max     0.99
_diffrn_measured_fraction_theta_full     0.99
_diffrn_reflns_limit_h_min     -19
_diffrn_reflns_limit_h_max     19
_diffrn_reflns_limit_k_min     -44
_diffrn_reflns_limit_k_max     37
_diffrn_reflns_limit_l_min     -9
_diffrn_reflns_limit_l_max     11
_diffrn_reflns_reduction_process     ?
_diffrn_standards_number     ?
_diffrn_standards_interval_count     ?
_diffrn_standards_interval_time     ?
_diffrn_standards_decay_%     ?
loop_
    _diffrn_standard_refln_index_h
    _diffrn_standard_refln_index_k
    _diffrn_standard_refln_index_l
    ? ? ?
_refine_special_details
; ?
;
_reflns_number_total     4385
_reflns_number_gt     3676
_reflns_threshold_expression     'I>3\s(I)'
_refine_ls_structure_factor_coef     F
_refine_ls_R_factor_all     0.0680
_refine_ls_R_factor_gt     0.0552
_refine_ls_wR_factor_gt     0.0703
_refine_ls_wR_factor_ref     0.0720
_refine_ls_goodness_of_fit_ref     1.81
_refine_ls_restrained_S_all     ?
_refine_ls_number_reflns     4385
_refine_ls_number_parameters     231
_refine_ls_number_restraints     0
_refine_ls_number_constraints     73
_refine_ls_hydrogen_treatment     'constr'
_refine_ls_weighting_scheme     sigma
_refine_ls_weighting_details     'w=1/(\s^2^(F)+0.0001F^2^)'
_refine_ls_shift/su_max     0.0218
_refine_ls_shift/su_mean     0.0014
_refine_diff_density_max     1.76
_refine_diff_density_min     -1.29
_refine_ls_extinction_method     'none'
_refine_ls_extinction_coef     ?
_refine_ls_abs_structure_details
;  922 of Friedel pairs used in the refinement
;
_refine_ls_abs_structure_Flack     0.161(12)
_refine_ls_abs_structure_Rogers     ?
loop_
    _atom_type_symbol
    _atom_type_scat_dispersion_real
    _atom_type_scat_dispersion_imag
    _atom_type_scat_source
    C 0.0033 0.0016 'International Tables Vol C tables 4.2.6.8 and 6.1.1.1'
    H 0.0000 0.0000 'International Tables Vol C tables 4.2.6.8 and 6.1.1.1'
    Br -0.2901 2.4595 'International Tables Vol C tables 4.2.6.8 and 6.1.1.1'
    N 0.0061 0.0033 'International Tables Vol C tables 4.2.6.8 and 6.1.1.1'
_computing_data_collection     ?
_computing_cell_refinement     ?
_computing_data_reduction     ?
_computing_structure_solution     ?
_computing_structure_refinement     ?
_computing_molecular_graphics     ?
_computing_publication_material     ?
loop_
    _atom_site_type_symbol
    _atom_site_label
    _atom_site_fract_x
    _atom_site_fract_y
    _atom_site_fract_z
    _atom_site_U_iso_or_equiv
    _atom_site_adp_type
    _atom_site_calc_flag
    _atom_site_refinement_flags
    _atom_site_occupancy
    _atom_site_disorder_assembly
    _atom_site_disorder_group
    Br Br1 -0.00035(8) 0.09505(4) 0.06368(13) 0.0160(3) Uani d . 1 . .
    N N1 0.0048(6) 0.0277(3) 0.2931(11) 0.0089(19) Uiso d . 1 . .
    C C1 0.0060(7) 0.0140(3) 0.1452(11) 0.0039(19) Uiso d . 1 . .
    C C2 0.0057(7) 0.0403(3) 0.0266(10) 0.006(2) Uiso d . 1 . .
    C C3 0.0070(7) 0.0267(3) -0.1242(12) 0.004(2) Uiso d . 1 . .
    C C4 0.0802(7) 0.0420(3) 0.3655(12) 0.006(2) Uiso d . 1 . .
    C C5 0.1746(7) 0.0375(3) 0.3294(13) 0.010(2) Uiso d . 1 . .
    C C6 0.2373(8) 0.0566(4) 0.4213(13) 0.005(2) Uiso d . 1 . .
    C C7 0.2109(8) 0.0782(4) 0.5472(13) 0.012(2) Uiso d . 1 . .
    C C8 0.1147(8) 0.0833(4) 0.5774(13) 0.011(3) Uiso d . 1 . .
    C C9 0.0505(7) 0.0652(3) 0.4909(12) 0.006(2) Uiso d . 1 . .
    C C10 -0.0482(7) 0.0640(3) 0.4900(12) 0.006(2) Uiso d . 1 . .
    C C11 -0.1148(8) 0.0809(4) 0.5725(13) 0.012(3) Uiso d . 1 . .
    C C12 -0.2057(8) 0.0757(4) 0.5364(13) 0.014(3) Uiso d . 1 . .
    C C13 -0.2310(8) 0.0540(4) 0.4128(14) 0.011(3) Uiso d . 1 . .
    C C14 -0.1656(7) 0.0364(3) 0.3262(13) 0.008(2) Uiso d . 1 . .
    C C15 -0.0762(7) 0.0416(3) 0.3658(12) 0.005(2) Uiso d . 1 . .
    H H1c3 0.008388 0.044907 -0.205388 0.0049 Uiso d . 1 . .
    H H1c5 0.194226 0.022189 0.246241 0.0121 Uiso d . 1 . .
    H H1c6 0.301517 0.055043 0.397607 0.0056 Uiso d . 1 . .
    H H1c7 0.256469 0.089251 0.611667 0.0143 Uiso d . 1 . .
    H H1c8 0.095516 0.099533 0.658596 0.0132 Uiso d . 1 . .
    H H1c11 -0.098582 0.096537 0.656799 0.0148 Uiso d . 1 . .
    H H1c12 -0.252447 0.087182 0.597422 0.0169 Uiso d . 1 . .
    H H1c13 -0.294881 0.051307 0.387926 0.0134 Uiso d . 1 . .
    H H1c14 -0.182083 0.021106 0.24123 0.0099 Uiso d . 1 . .
loop_
    _atom_site_aniso_label
    _atom_site_aniso_U_11
    _atom_site_aniso_U_22
    _atom_site_aniso_U_33
    _atom_site_aniso_U_12
    _atom_site_aniso_U_13
    _atom_site_aniso_U_23
    _atom_site_aniso_type_symbol
    Br1 0.0357(6) 0.0069(4) 0.0055(4) -0.0015(5) 0.0029(5) -0.0007(5) Br
loop_
    _geom_bond_atom_site_label_1
    _geom_bond_atom_site_label_2
    _geom_bond_site_symmetry_1
    _geom_bond_site_symmetry_2
    _geom_bond_distance
    _geom_bond_publ_flag
    Br1 N1 . . 3.084(10) ?
    Br1 C2 . . 1.880(10) ?
    N1 C1 . . 1.422(14) ?
    N1 C4 . . 1.367(14) ?
    N1 C15 . . 1.429(14) ?
    C1 C2 . . 1.395(14) ?
    C1 C3 . 2_555 1.389(14) ?
    C2 C3 . . 1.445(14) ?
    C3 H1c3 . . 0.96 ?
    C4 C5 . . 1.419(14) ?
    C4 C9 . . 1.449(15) ?
    C5 C6 . . 1.394(16) ?
    C5 H1c5 . . 0.96 ?
    C6 C7 . . 1.409(17) ?
    C6 H1c6 . . 0.96 ?
    C7 C8 . . 1.436(16) ?
    C7 H1c7 . . 0.96 ?
    C8 C9 . . 1.365(15) ?
    C8 H1c8 . . 0.96 ?
    C9 C10 . . 1.435(14) ?
    C10 C11 . . 1.351(16) ?
    C10 C15 . . 1.418(15) ?
    C11 C12 . . 1.372(16) ?
    C11 H1c11 . . 0.96 ?
    C12 C13 . . 1.390(17) ?
    C12 H1c12 . . 0.96 ?
    C13 C14 . . 1.369(16) ?
    C13 H1c13 . . 0.96 ?
    C14 C15 . . 1.359(14) ?
    C14 H1c14 . . 0.96 ?
loop_
    _geom_angle_atom_site_label_1
    _geom_angle_atom_site_label_2
    _geom_angle_atom_site_label_3
    _geom_angle_site_symmetry_1
    _geom_angle_site_symmetry_2
    _geom_angle_site_symmetry_3
    _geom_angle
    _geom_angle_publ_flag
    N1 Br1 C2 . . . 52.9(3) ?
    Br1 N1 C1 . . . 66.4(5) ?
    Br1 N1 C4 . . . 94.9(6) ?
    Br1 N1 C15 . . . 92.9(6) ?
    C1 N1 C4 . . . 124.0(9) ?
    C1 N1 C15 . . . 123.6(9) ?
    C4 N1 C15 . . . 108.9(9) ?
    N1 C1 C2 . . . 121.6(9) ?
    N1 C1 C3 . . 2_555 116.9(9) ?
    C2 C1 C3 . . 2_555 121.5(10) ?
    Br1 C2 C1 . . . 119.1(7) ?
    Br1 C2 C3 . . . 118.8(7) ?
    C1 C2 C3 . . . 122.1(9) ?
    C1 C3 C2 2_555 . . 116.4(9) ?
    C1 C3 H1c3 2_555 . . 121.82 ?
    C2 C3 H1c3 . . . 121.82 ?
    N1 C4 C5 . . . 128.9(10) ?
    N1 C4 C9 . . . 109.2(9) ?
    C5 C4 C9 . . . 121.9(9) ?
    C4 C5 C6 . . . 116.4(10) ?
    C4 C5 H1c5 . . . 121.79 ?
    C6 C5 H1c5 . . . 121.8 ?
    C5 C6 C7 . . . 123.2(11) ?
    C5 C6 H1c6 . . . 118.42 ?
    C7 C6 H1c6 . . . 118.42 ?
    C6 C7 C8 . . . 118.9(10) ?
    C6 C7 H1c7 . . . 120.57 ?
    C8 C7 H1c7 . . . 120.57 ?
    C7 C8 C9 . . . 120.2(10) ?
    C7 C8 H1c8 . . . 119.92 ?
    C9 C8 H1c8 . . . 119.92 ?
    C4 C9 C8 . . . 119.4(9) ?
    C4 C9 C10 . . . 106.2(9) ?
    C8 C9 C10 . . . 134.4(10) ?
    C9 C10 C11 . . . 134.6(10) ?
    C9 C10 C15 . . . 107.9(9) ?
    C11 C10 C15 . . . 117.4(10) ?
    C10 C11 C12 . . . 120.2(11) ?
    C10 C11 H1c11 . . . 119.88 ?
    C12 C11 H1c11 . . . 119.88 ?
    C11 C12 C13 . . . 121.1(11) ?
    C11 C12 H1c12 . . . 119.47 ?
    C13 C12 H1c12 . . . 119.47 ?
    C12 C13 C14 . . . 120.5(11) ?
    C12 C13 H1c13 . . . 119.75 ?
    C14 C13 H1c13 . . . 119.75 ?
    C13 C14 C15 . . . 117.1(11) ?
    C13 C14 H1c14 . . . 121.42 ?
    C15 C14 H1c14 . . . 121.43 ?
    N1 C15 C10 . . . 107.8(8) ?
    N1 C15 C14 . . . 128.5(10) ?
    C10 C15 C14 . . . 123.7(10) ?
loop_
    _geom_torsion_atom_site_label_1
    _geom_torsion_atom_site_label_2
    _geom_torsion_atom_site_label_3
    _geom_torsion_atom_site_label_4
    _geom_torsion_site_symmetry_1
    _geom_torsion_site_symmetry_2
    _geom_torsion_site_symmetry_3
    _geom_torsion_site_symmetry_4
    _geom_torsion
    _geom_torsion_publ_flag
    ? ? ? ? ? ? ? ? ? ?
loop_
    _geom_hbond_atom_site_label_D
    _geom_hbond_atom_site_label_H
    _geom_hbond_atom_site_label_A
    _geom_hbond_site_symmetry_D
    _geom_hbond_site_symmetry_H
    _geom_hbond_site_symmetry_A
    _geom_hbond_distance_DH
    _geom_hbond_distance_HA
    _geom_hbond_distance_DA
    _geom_hbond_angle_DHA
    _geom_hbond_publ_flag
    ? ? ? ? ? ? ? ? ? ? ?
