# Supplementary material for: An unusual case of OD-allotwinning: 9,9′-(2,5-dibromo-1,4-phenylene)bis[9H-carbazole]
Source: Acta Crystallogr B Struct Sci Cryst Eng Mater. 2017 Jan 31;73(Pt 1):65–73. doi: 10.1107/S2052520616018291 (PMC5289307; doi:10.1107/S2052520616018291)
Supplement: Supplementary file 3 [file b-73-00065-orthsup3.hkl]

#
# h,k,l, Fc-squared, Fo-squared, sigma(Fo-squared) and status flag
#
data_orth
_shelx_title                             '   '
_shelx_refln_list_code                   4
_shelx_F_calc_maximum                    877.71
_exptl_crystal_F_000                     1128
_reflns_d_resolution_high                0.7599

loop_
 _symmetry_equiv_pos_as_xyz
 'x, y, z'
 'x, -y, -z'
 'x+1/4, y+1/4, -z+1/4'
 'x+1/4, -y+1/4, z+1/4'
 'x, y+1/2, z+1/2'
 'x, -y+1/2, -z+1/2'
 'x+1/4, y+3/4, -z+3/4'
 'x+1/4, -y+3/4, z+3/4'
 'x+1/2, y, z+1/2'
 'x+1/2, -y, -z+1/2'
 'x+3/4, y+1/4, -z+3/4'
 'x+3/4, -y+1/4, z+3/4'
 'x+1/2, y+1/2, z'
 'x+1/2, -y+1/2, -z'
 'x+3/4, y+3/4, -z+1/4'
 'x+3/4, -y+3/4, z+1/4'

_cell_length_a                           14.5394(13)
_cell_length_b                           33.743(3)
_cell_length_c                           9.0877(8)
_cell_angle_alpha                        90
_cell_angle_beta                         90
_cell_angle_gamma                        90

_shelx_F_squared_multiplier              1.000

loop_
 _twin_refln_datum_id
 _twin_refln_individual_id
 _twin_refln_index_h
 _twin_refln_index_k
 _twin_refln_index_l
 _twin_refln_F_squared_calc
 _twin_refln_F_squared_meas
 _twin_refln_F_squared_sigma
 _twin_refln_include_status
         1    4  -4   0   0 573528.00 637242.00  39079.40 o
         1    3   4   0   0 573528.00 637242.00  39079.40 o
         1    2  -4   0   0 573528.00 637242.00  39079.40 o
         1    1   4   0   0 573528.00 637242.00  39079.40 o
         2    4   4   0   0 573627.00 622857.00  39071.40 o
         2    3  -4   0   0 573627.00 622857.00  39071.40 o
         2    2   4   0   0 573627.00 622857.00  39071.40 o
         2    1  -4   0   0 573627.00 622857.00  39071.40 o
         3    4  -8   0   0 119360.00 128091.00   7600.10 o
         3    3   8   0   0 119360.00 128091.00   7600.10 o
         3    2  -8   0   0 119360.00 128091.00   7600.10 o
         3    1   8   0   0 119360.00 128091.00   7600.10 o
         4    4   8   0   0 119405.00 116151.00   7592.11 o
         4    3  -8   0   0 119405.00 116151.00   7592.11 o
         4    2   8   0   0 119405.00 116151.00   7592.11 o
         4    1  -8   0   0 119405.00 116151.00   7592.11 o
         5    4 -12   0   0  53554.60  59234.40   3748.10 o
         5    3  12   0   0  53554.60  59234.40   3748.10 o
         5    2 -12   0   0  53554.60  59234.40   3748.10 o
         5    1  12   0   0  53554.60  59234.40   3748.10 o
         6    4 -16   0   0  17397.60  16750.60   1286.66 o
         6    3  16   0   0  17397.60  16750.60   1286.66 o
         6    2 -16   0   0  17397.60  16750.60   1286.66 o
         6    1  16   0   0  17397.60  16750.60   1286.66 o
         7    4  -2  -1   0 150271.00 170175.00   7408.30 o
         7    3   2   1   0 150271.00 170175.00   7408.30 o
         7    2  -2  -2   0 150271.00 170175.00   7408.30 o
         7    1   2   2   0 150271.00 170175.00   7408.30 o
         8    4   2  -1   0 150277.00 167746.00   7408.30 o
         8    3  -2   1   0 150277.00 167746.00   7408.30 o
         8    2   2  -2   0 150277.00 167746.00   7408.30 o
         8    1  -2   2   0 150277.00 167746.00   7408.30 o
         9    4  -6  -1   0  60688.40  69104.20   2980.90 o
         9    3   6   1   0  60688.40  69104.20   2980.90 o
         9    2  -6  -2   0  60688.40  69104.20   2980.90 o
         9    1   6   2   0  60688.40  69104.20   2980.90 o
        10    4   6  -1   0  60718.80  66315.10   2980.90 o
        10    3  -6   1   0  60718.80  66315.10   2980.90 o
        10    2   6  -2   0  60718.80  66315.10   2980.90 o
        10    1  -6   2   0  60718.80  66315.10   2980.90 o
        11    4 -10  -1   0  28181.80  34652.00   1566.37 o
        11    3  10   1   0  28181.80  34652.00   1566.37 o
        11    2 -10  -2   0  28181.80  34652.00   1566.37 o
        11    1  10   2   0  28181.80  34652.00   1566.37 o
        12    4 -14  -1   0  11978.00  12051.50    663.31 o
        12    3  14   1   0  11978.00  12051.50    663.31 o
        12    2 -14  -2   0  11978.00  12051.50    663.31 o
        12    1  14   2   0  11978.00  12051.50    663.31 o
        13    4 -18  -1   0  11939.00   8303.37    607.37 o
        13    3  18   1   0  11939.00   8303.37    607.37 o
        13    2 -18  -2   0  11939.00   8303.37    607.37 o
        13    1  18   2   0  11939.00   8303.37    607.37 o
        14    4   0  -2   0   2031.94   1438.50    119.88 o
        14    3   0   2   0   2031.94   1438.50    119.88 o
        14    2   0  -4   0   2031.94   1438.50    119.88 o
        14    1   0   4   0   2031.94   1438.50    119.88 o
        15    4  -4  -2   0   9226.54   8183.49    383.60 o
        15    3   4   2   0   9226.54   8183.49    383.60 o
        15    2  -4  -4   0   9226.54   8183.49    383.60 o
        15    1   4   4   0   9226.54   8183.49    383.60 o
        16    4   4  -2   0   9188.39   7560.14    375.61 o
        16    3  -4   2   0   9188.39   7560.14    375.61 o
        16    2   4  -4   0   9188.39   7560.14    375.61 o
        16    1  -4   4   0   9188.39   7560.14    375.61 o
        17    4  -8  -2   0  19486.20  18980.30    887.08 o
        17    3   8   2   0  19486.20  18980.30    887.08 o
        17    2  -8  -4   0  19486.20  18980.30    887.08 o
        17    1   8   4   0  19486.20  18980.30    887.08 o
        18    4   8  -2   0  19450.70  19739.50    887.08 o
        18    3  -8   2   0  19450.70  19739.50    887.08 o
        18    2   8  -4   0  19450.70  19739.50    887.08 o
        18    1  -8   4   0  19450.70  19739.50    887.08 o
        19    4 -12  -2   0   8584.78   9094.55    535.44 o
        19    3  12   2   0   8584.78   9094.55    535.44 o
        19    2 -12  -4   0   8584.78   9094.55    535.44 o
        19    1  12   4   0   8584.78   9094.55    535.44 o
        20    4 -16  -2   0   2166.36   2621.28    391.59 o
        20    3  16   2   0   2166.36   2621.28    391.59 o
        20    2 -16  -4   0   2166.36   2621.28    391.59 o
        20    1  16   4   0   2166.36   2621.28    391.59 o
        21    4  -2  -3   0  40326.60  43370.90   2773.12 o
        21    3   2   3   0  40326.60  43370.90   2773.12 o
        21    2  -2  -6   0  40326.60  43370.90   2773.12 o
        21    1   2   6   0  40326.60  43370.90   2773.12 o
        22    4   2  -3   0  40308.60  45576.60   2773.12 o
        22    3  -2   3   0  40308.60  45576.60   2773.12 o
        22    2   2  -6   0  40308.60  45576.60   2773.12 o
        22    1  -2   6   0  40308.60  45576.60   2773.12 o
        23    4  -6  -3   0   5030.12   4906.90    263.73 o
        23    3   6   3   0   5030.12   4906.90    263.73 o
        23    2  -6  -6   0   5030.12   4906.90    263.73 o
        23    1   6   6   0   5030.12   4906.90    263.73 o
        24    4   6  -3   0   4985.91   3444.42    375.61 o
        24    3  -6   3   0   4985.91   3444.42    375.61 o
        24    2   6  -6   0   4985.91   3444.42    375.61 o
        24    1  -6   6   0   4985.91   3444.42    375.61 o
        25    4 -10  -3   0  15964.20  16414.90    783.19 o
        25    3  10   3   0  15964.20  16414.90    783.19 o
        25    2 -10  -6   0  15964.20  16414.90    783.19 o
        25    1  10   6   0  15964.20  16414.90    783.19 o
        26    4 -14  -3   0   2213.06   2741.15    343.64 o
        26    3  14   3   0   2213.06   2741.15    343.64 o
        26    2 -14  -6   0   2213.06   2741.15    343.64 o
        26    1  14   6   0   2213.06   2741.15    343.64 o
        27    4 -18  -3   0   2999.84   2093.82    431.55 o
        27    3  18   3   0   2999.84   2093.82    431.55 o
        27    2 -18  -6   0   2999.84   2093.82    431.55 o
        27    1  18   6   0   2999.84   2093.82    431.55 o
        28    4   0  -4   0 290596.00 354352.00  15559.80 o
        28    3   0   4   0 290596.00 354352.00  15559.80 o
        28    2   0  -8   0 290596.00 354352.00  15559.80 o
        28    1   0   8   0 290596.00 354352.00  15559.80 o
        29    4  -4  -4   0    622.15   1134.82    183.81 o
        29    3   4   4   0    622.15   1134.82    183.81 o
        29    2  -4  -8   0    622.15   1134.82    183.81 o
        29    1   4   8   0    622.15   1134.82    183.81 o
        30    4   4  -4   0    621.45   1366.58    199.79 o
        30    3  -4   4   0    621.45   1366.58    199.79 o
        30    2   4  -8   0    621.45   1366.58    199.79 o
        30    1  -4   8   0    621.45   1366.58    199.79 o
        31    4  -8  -4   0   7399.63   9725.89    503.48 o
        31    3   8   4   0   7399.63   9725.89    503.48 o
        31    2  -8  -8   0   7399.63   9725.89    503.48 o
        31    1   8   8   0   7399.63   9725.89    503.48 o
        32    4 -12  -4   0   4743.66   5290.50    367.62 o
        32    3  12   4   0   4743.66   5290.50    367.62 o
        32    2 -12  -8   0   4743.66   5290.50    367.62 o
        32    1  12   8   0   4743.66   5290.50    367.62 o
        33    4 -16  -4   0    304.49    151.84    351.63 <
        33    3  16   4   0    304.49    151.84    351.63 <
        33    2 -16  -8   0    304.49    151.84    351.63 <
        33    1  16   8   0    304.49    151.84    351.63 <
        34    4  -2  -5   0 178695.00 203636.00   9110.53 o
        34    3   2   5   0 178695.00 203636.00   9110.53 o
        34    2  -2 -10   0 178695.00 203636.00   9110.53 o
        34    1   2  10   0 178695.00 203636.00   9110.53 o
        35    4   2  -5   0 178718.00 215168.00  12882.60 o
        35    3  -2   5   0 178718.00 215168.00  12882.60 o
        35    2   2 -10   0 178718.00 215168.00  12882.60 o
        35    1  -2  10   0 178718.00 215168.00  12882.60 o
        36    4  -6  -5   0 119193.00 137209.00   6209.55 o
        36    3   6   5   0 119193.00 137209.00   6209.55 o
        36    2  -6 -10   0 119193.00 137209.00   6209.55 o
        36    1   6  10   0 119193.00 137209.00   6209.55 o
        37    4   6  -5   0 119196.00 149581.00   8790.86 o
        37    3  -6   5   0 119196.00 149581.00   8790.86 o
        37    2   6 -10   0 119196.00 149581.00   8790.86 o
        37    1  -6  10   0 119196.00 149581.00   8790.86 o
        38    4 -10  -5   0  56995.80  59857.80   2661.23 o
        38    3  10   5   0  56995.80  59857.80   2661.23 o
        38    2 -10 -10   0  56995.80  59857.80   2661.23 o
        38    1  10  10   0  56995.80  59857.80   2661.23 o
        39    4 -14  -5   0   4921.87   5034.77    407.58 o
        39    3  14   5   0   4921.87   5034.77    407.58 o
        39    2 -14 -10   0   4921.87   5034.77    407.58 o
        39    1  14  10   0   4921.87   5034.77    407.58 o
        40    4 -18  -5   0   2125.56   1654.28    431.55 o
        40    3  18   5   0   2125.56   1654.28    431.55 o
        40    2 -18 -10   0   2125.56   1654.28    431.55 o
        40    1  18  10   0   2125.56   1654.28    431.55 o
        41    4   0  -6   0  19278.60  20530.70    927.04 o
        41    3   0   6   0  19278.60  20530.70    927.04 o
        41    2   0 -12   0  19278.60  20530.70    927.04 o
        41    1   0  12   0  19278.60  20530.70    927.04 o
        42    4  -4  -6   0  19574.20  21705.40   1382.56 o
        42    3   4   6   0  19574.20  21705.40   1382.56 o
        42    2  -4 -12   0  19574.20  21705.40   1382.56 o
        42    1   4  12   0  19574.20  21705.40   1382.56 o
        43    4   4  -6   0  19567.20  21361.80   1374.57 o
        43    3  -4   6   0  19567.20  21361.80   1374.57 o
        43    2   4 -12   0  19567.20  21361.80   1374.57 o
        43    1  -4  12   0  19567.20  21361.80   1374.57 o
        44    4  -8  -6   0  35115.00  41229.10   1846.08 o
        44    3   8   6   0  35115.00  41229.10   1846.08 o
        44    2  -8 -12   0  35115.00  41229.10   1846.08 o
        44    1   8  12   0  35115.00  41229.10   1846.08 o
        45    4 -12  -6   0  16992.20  16942.40    839.13 o
        45    3  12   6   0  16992.20  16942.40    839.13 o
        45    2 -12 -12   0  16992.20  16942.40    839.13 o
        45    1  12  12   0  16992.20  16942.40    839.13 o
        46    4 -16  -6   0   1108.00   1126.83    367.62 o
        46    3  16   6   0   1108.00   1126.83    367.62 o
        46    2 -16 -12   0   1108.00   1126.83    367.62 o
        46    1  16  12   0   1108.00   1126.83    367.62 o
        47    4  -2  -7   0 100491.00 123048.00   5490.29 o
        47    3   2   7   0 100491.00 123048.00   5490.29 o
        47    2  -2 -14   0 100491.00 123048.00   5490.29 o
        47    1   2  14   0 100491.00 123048.00   5490.29 o
        48    4   2  -7   0 100507.00 128442.00   7767.93 o
        48    3  -2   7   0 100507.00 128442.00   7767.93 o
        48    2   2 -14   0 100507.00 128442.00   7767.93 o
        48    1  -2  14   0 100507.00 128442.00   7767.93 o
        49    4  -6  -7   0  74156.70  88300.20   5506.28 o
        49    3   6   7   0  74156.70  88300.20   5506.28 o
        49    2  -6 -14   0  74156.70  88300.20   5506.28 o
        49    1   6  14   0  74156.70  88300.20   5506.28 o
        50    4 -10  -7   0  17024.80  18213.10    871.09 o
        50    3  10   7   0  17024.80  18213.10    871.09 o
        50    2 -10 -14   0  17024.80  18213.10    871.09 o
        50    1  10  14   0  17024.80  18213.10    871.09 o
        51    4 -14  -7   0   6365.51   5418.37    439.54 o
        51    3  14   7   0   6365.51   5418.37    439.54 o
        51    2 -14 -14   0   6365.51   5418.37    439.54 o
        51    1  14  14   0   6365.51   5418.37    439.54 o
        52    4 -18  -7   0    422.11    966.99    407.58 <
        52    3  18   7   0    422.11    966.99    407.58 <
        52    2 -18 -14   0    422.11    966.99    407.58 <
        52    1  18  14   0    422.11    966.99    407.58 <
        53    4   0  -8   0 282273.00 352186.00  15455.90 o
        53    3   0   8   0 282273.00 352186.00  15455.90 o
        53    2   0 -16   0 282273.00 352186.00  15455.90 o
        53    1   0  16   0 282273.00 352186.00  15455.90 o
        54    4  -4  -8   0  83411.40  92559.80   4067.77 o
        54    3   4   8   0  83411.40  92559.80   4067.77 o
        54    2  -4 -16   0  83411.40  92559.80   4067.77 o
        54    1   4  16   0  83411.40  92559.80   4067.77 o
        55    4   4  -8   0  83415.60  91656.70   5754.02 o
        55    3  -4   8   0  83415.60  91656.70   5754.02 o
        55    2   4 -16   0  83415.60  91656.70   5754.02 o
        55    1  -4  16   0  83415.60  91656.70   5754.02 o
        56    4  -8  -8   0  82801.00  92671.70   4091.75 o
        56    3   8   8   0  82801.00  92671.70   4091.75 o
        56    2  -8 -16   0  82801.00  92671.70   4091.75 o
        56    1   8  16   0  82801.00  92671.70   4091.75 o
        57    4 -12  -8   0  59058.20  56133.70   2525.38 o
        57    3  12   8   0  59058.20  56133.70   2525.38 o
        57    2 -12 -16   0  59058.20  56133.70   2525.38 o
        57    1  12  16   0  59058.20  56133.70   2525.38 o
        58    4 -16  -8   0   7047.33   6417.33    495.48 o
        58    3  16   8   0   7047.33   6417.33    495.48 o
        58    2 -16 -16   0   7047.33   6417.33    495.48 o
        58    1  16  16   0   7047.33   6417.33    495.48 o
        59    4  -2  -9   0  23777.90  26236.70   1182.77 o
        59    3   2   9   0  23777.90  26236.70   1182.77 o
        59    2  -2 -18   0  23777.90  26236.70   1182.77 o
        59    1   2  18   0  23777.90  26236.70   1182.77 o
        60    4   2  -9   0  23781.00  25030.00   1662.27 o
        60    3  -2   9   0  23781.00  25030.00   1662.27 o
        60    2   2 -18   0  23781.00  25030.00   1662.27 o
        60    1  -2  18   0  23781.00  25030.00   1662.27 o
        61    4  -6  -9   0  46814.70  58794.90   3692.16 o
        61    3   6   9   0  46814.70  58794.90   3692.16 o
        61    2  -6 -18   0  46814.70  58794.90   3692.16 o
        61    1   6  18   0  46814.70  58794.90   3692.16 o
        62    4 -10  -9   0  33876.30  34668.00   1582.36 o
        62    3  10   9   0  33876.30  34668.00   1582.36 o
        62    2 -10 -18   0  33876.30  34668.00   1582.36 o
        62    1  10  18   0  33876.30  34668.00   1582.36 o
        63    4 -14  -9   0   2901.99   2741.15    359.63 o
        63    3  14   9   0   2901.99   2741.15    359.63 o
        63    2 -14 -18   0   2901.99   2741.15    359.63 o
        63    1  14  18   0   2901.99   2741.15    359.63 o
        64    4   0 -10   0  35591.30  40765.60   2581.32 o
        64    3   0  10   0  35591.30  40765.60   2581.32 o
        64    2   0 -20   0  35591.30  40765.60   2581.32 o
        64    1   0  20   0  35591.30  40765.60   2581.32 o
        65    4  -4 -10   0  50525.00  56932.80   3580.28 o
        65    3   4  10   0  50525.00  56932.80   3580.28 o
        65    2  -4 -20   0  50525.00  56932.80   3580.28 o
        65    1   4  20   0  50525.00  56932.80   3580.28 o
        66    4  -8 -10   0  18010.40  18868.40    911.05 o
        66    3   8  10   0  18010.40  18868.40    911.05 o
        66    2  -8 -20   0  18010.40  18868.40    911.05 o
        66    1   8  20   0  18010.40  18868.40    911.05 o
        67    4 -12 -10   0  19855.70  18756.50    935.03 o
        67    3  12  10   0  19855.70  18756.50    935.03 o
        67    2 -12 -20   0  19855.70  18756.50    935.03 o
        67    1  12  20   0  19855.70  18756.50    935.03 o
        68    4 -16 -10   0   1389.05   1494.45    415.57 o
        68    3  16  10   0   1389.05   1494.45    415.57 o
        68    2 -16 -20   0   1389.05   1494.45    415.57 o
        68    1  16  20   0   1389.05   1494.45    415.57 o
        69    4  -2 -11   0  42174.50  46639.50   2948.93 o
        69    3   2  11   0  42174.50  46639.50   2948.93 o
        69    2  -2 -22   0  42174.50  46639.50   2948.93 o
        69    1   2  22   0  42174.50  46639.50   2948.93 o
        70    4  -6 -11   0  17489.80  18732.50   1270.68 o
        70    3   6  11   0  17489.80  18732.50   1270.68 o
        70    2  -6 -22   0  17489.80  18732.50   1270.68 o
        70    1   6  22   0  17489.80  18732.50   1270.68 o
        71    4 -10 -11   0  16336.90  15567.80    799.17 o
        71    3  10  11   0  16336.90  15567.80    799.17 o
        71    2 -10 -22   0  16336.90  15567.80    799.17 o
        71    1  10  22   0  16336.90  15567.80    799.17 o
        72    4 -14 -11   0   3219.36   2677.22    399.58 o
        72    3  14  11   0   3219.36   2677.22    399.58 o
        72    2 -14 -22   0   3219.36   2677.22    399.58 o
        72    1  14  22   0   3219.36   2677.22    399.58 o
        73    4   0 -12   0   1154.70   1638.30    319.67 o
        73    3   0  12   0   1154.70   1638.30    319.67 o
        73    2   0 -24   0   1154.70   1638.30    319.67 o
        73    1   0  24   0   1154.70   1638.30    319.67 o
        74    4  -4 -12   0  31695.20  37776.70   2437.47 o
        74    3   4  12   0  31695.20  37776.70   2437.47 o
        74    2  -4 -24   0  31695.20  37776.70   2437.47 o
        74    1   4  24   0  31695.20  37776.70   2437.47 o
        75    4  -8 -12   0   3078.49   4651.17    503.48 o
        75    3   8  12   0   3078.49   4651.17    503.48 o
        75    2  -8 -24   0   3078.49   4651.17    503.48 o
        75    1   8  24   0   3078.49   4651.17    503.48 o
        76    4 -12 -12   0    380.73    127.87    311.68 <
        76    3  12  12   0    380.73    127.87    311.68 <
        76    2 -12 -24   0    380.73    127.87    311.68 <
        76    1  12  24   0    380.73    127.87    311.68 <
        77    4 -16 -12   0    567.96    271.72    399.58 <
        77    3  16  12   0    567.96    271.72    399.58 <
        77    2 -16 -24   0    567.96    271.72    399.58 <
        77    1  16  24   0    567.96    271.72    399.58 <
        78    4  -2 -13   0  93066.00 103125.00   6449.30 o
        78    3   2  13   0  93066.00 103125.00   6449.30 o
        78    2  -2 -26   0  93066.00 103125.00   6449.30 o
        78    1   2  26   0  93066.00 103125.00   6449.30 o
        79    4  -6 -13   0  37483.00  39958.50   2581.32 o
        79    3   6  13   0  37483.00  39958.50   2581.32 o
        79    2  -6 -26   0  37483.00  39958.50   2581.32 o
        79    1   6  26   0  37483.00  39958.50   2581.32 o
        80    4 -10 -13   0   5601.84   7264.45    495.48 o
        80    3  10  13   0   5601.84   7264.45    495.48 o
        80    2 -10 -26   0   5601.84   7264.45    495.48 o
        80    1  10  26   0   5601.84   7264.45    495.48 o
        81    4 -14 -13   0   2720.26   2573.33    415.57 o
        81    3  14  13   0   2720.26   2573.33    415.57 o
        81    2 -14 -26   0   2720.26   2573.33    415.57 o
        81    1  14  26   0   2720.26   2573.33    415.57 o
        82    4   0 -14   0  10681.30  11963.60    895.07 o
        82    3   0  14   0  10681.30  11963.60    895.07 o
        82    2   0 -28   0  10681.30  11963.60    895.07 o
        82    1   0  28   0  10681.30  11963.60    895.07 o
        83    4  -4 -14   0  28158.00  28666.20   1902.02 o
        83    3   4  14   0  28158.00  28666.20   1902.02 o
        83    2  -4 -28   0  28158.00  28666.20   1902.02 o
        83    1   4  28   0  28158.00  28666.20   1902.02 o
        84    4  -8 -14   0  31586.20  30296.50   2013.91 o
        84    3   8  14   0  31586.20  30296.50   2013.91 o
        84    2  -8 -28   0  31586.20  30296.50   2013.91 o
        84    1   8  28   0  31586.20  30296.50   2013.91 o
        85    4 -12 -14   0   1404.49   1398.55    367.62 o
        85    3  12  14   0   1404.49   1398.55    367.62 o
        85    2 -12 -28   0   1404.49   1398.55    367.62 o
        85    1  12  28   0   1404.49   1398.55    367.62 o
        86    4  -2 -15   0  46112.00  52513.40   3340.53 o
        86    3   2  15   0  46112.00  52513.40   3340.53 o
        86    2  -2 -30   0  46112.00  52513.40   3340.53 o
        86    1   2  30   0  46112.00  52513.40   3340.53 o
        87    4  -6 -15   0  29789.00  30120.70   2021.90 o
        87    3   6  15   0  29789.00  30120.70   2021.90 o
        87    2  -6 -30   0  29789.00  30120.70   2021.90 o
        87    1   6  30   0  29789.00  30120.70   2021.90 o
        88    4 -10 -15   0    469.11    511.47    375.61 <
        88    3  10  15   0    469.11    511.47    375.61 <
        88    2 -10 -30   0    469.11    511.47    375.61 <
        88    1  10  30   0    469.11    511.47    375.61 <
        89    4 -14 -15   0    964.79    415.57    423.56 <
        89    3  14  15   0    964.79    415.57    423.56 <
        89    2 -14 -30   0    964.79    415.57    423.56 <
        89    1  14  30   0    964.79    415.57    423.56 <
        90    4   0 -16   0  45510.30  53776.10   3420.44 o
        90    3   0  16   0  45510.30  53776.10   3420.44 o
        90    2   0 -32   0  45510.30  53776.10   3420.44 o
        90    1   0  32   0  45510.30  53776.10   3420.44 o
        91    4  -4 -16   0  60545.20  65779.60   4179.66 o
        91    3   4  16   0  60545.20  65779.60   4179.66 o
        91    2  -4 -32   0  60545.20  65779.60   4179.66 o
        91    1   4  32   0  60545.20  65779.60   4179.66 o
        92    4  -8 -16   0  16930.70  16990.30   1342.60 o
        92    3   8  16   0  16930.70  16990.30   1342.60 o
        92    2  -8 -32   0  16930.70  16990.30   1342.60 o
        92    1   8  32   0  16930.70  16990.30   1342.60 o
        93    4 -12 -16   0   9136.90   8135.54    607.37 o
        93    3  12  16   0   9136.90   8135.54    607.37 o
        93    2 -12 -32   0   9136.90   8135.54    607.37 o
        93    1  12  32   0   9136.90   8135.54    607.37 o
        94    4  -2 -17   0    711.39   1094.86    423.56 <
        94    3   2  17   0    711.39   1094.86    423.56 <
        94    2  -2 -34   0    711.39   1094.86    423.56 <
        94    1   2  34   0    711.39   1094.86    423.56 <
        95    4  -6 -17   0   1138.33   1190.76    527.45 <
        95    3   6  17   0   1138.33   1190.76    527.45 <
        95    2  -6 -34   0   1138.33   1190.76    527.45 <
        95    1   6  34   0   1138.33   1190.76    527.45 <
        96    4 -10 -17   0    692.19    295.69    439.54 <
        96    3  10  17   0    692.19    295.69    439.54 <
        96    2 -10 -34   0    692.19    295.69    439.54 <
        96    1  10  34   0    692.19    295.69    439.54 <
        97    4  -4 -18   0  25768.60  29369.50   1989.93 o
        97    3   4  18   0  25768.60  29369.50   1989.93 o
        97    2  -4 -36   0  25768.60  29369.50   1989.93 o
        97    1   4  36   0  25768.60  29369.50   1989.93 o
        98    4  -8 -18   0   1267.95   2413.49    647.33 o
        98    3   8  18   0   1267.95   2413.49    647.33 o
        98    2  -8 -36   0   1267.95   2413.49    647.33 o
        98    1   8  36   0   1267.95   2413.49    647.33 o
        99    4  -2 -19   0  55422.60  58738.90   2653.24 o
        99    3   2  19   0  55422.60  58738.90   2653.24 o
        99    2  -2 -38   0  55422.60  58738.90   2653.24 o
        99    1   2  38   0  55422.60  58738.90   2653.24 o
       100    4  -6 -19   0  17054.40  18237.00   1390.55 o
       100    3   6  19   0  17054.40  18237.00   1390.55 o
       100    2  -6 -38   0  17054.40  18237.00   1390.55 o
       100    1   6  38   0  17054.40  18237.00   1390.55 o
       101    4  -4 -20   0   7682.79   7648.05    751.22 o
       101    3   4  20   0   7682.79   7648.05    751.22 o
       101    2  -4 -40   0   7682.79   7648.05    751.22 o
       101    1   4  40   0   7682.79   7648.05    751.22 o
       102    4  -8 -20   0   6117.06   6848.88    783.19 o
       102    3   8  20   0   6117.06   6848.88    783.19 o
       102    2  -8 -40   0   6117.06   6848.88    783.19 o
       102    1   8  40   0   6117.06   6848.88    783.19 o
       103    4  -2 -21   0  35195.30  36010.60   2405.50 o
       103    3   2  21   0  35195.30  36010.60   2405.50 o
       103    2  -2 -42   0  35195.30  36010.60   2405.50 o
       103    1   2  42   0  35195.30  36010.60   2405.50 o
       104    4  -6 -21   0  16650.60  15839.50   1278.67 o
       104    3   6  21   0  16650.60  15839.50   1278.67 o
       104    2  -6 -42   0  16650.60  15839.50   1278.67 o
       104    1   6  42   0  16650.60  15839.50   1278.67 o
       105    4   0 -22   0   1544.81   1790.14    575.40 o
       105    3   0  22   0   1544.81   1790.14    575.40 o
       105    2   0 -44   0   1544.81   1790.14    575.40 o
       105    1   0  44   0   1544.81   1790.14    575.40 o
       106    2  -1  -1  -1   5425.70    836.08     95.80 o
       106    1   1   1   1   5425.70    836.08     95.80 o
       107    2   1  -1  -1   5358.83    897.04    104.51 o
       107    1  -1   1   1   5358.83    897.04    104.51 o
       108    2  -3  -1  -1  74928.00  47090.40   1750.54 o
       108    1   3   1   1  74928.00  47090.40   1750.54 o
       109    2   3  -1  -1  74900.00  49807.70   1515.39 o
       109    1  -3   1   1  74900.00  49807.70   1515.39 o
       110    2  -5  -1  -1  30090.00  26885.20   1018.97 o
       110    1   5   1   1  30090.00  26885.20   1018.97 o
       111    2   5  -1  -1  30095.80  28766.40    879.62 o
       111    1  -5   1   1  30095.80  28766.40    879.62 o
       112    2  -7  -1  -1  45392.60  49563.80   1532.81 o
       112    1   7   1   1  45392.60  49563.80   1532.81 o
       113    2   7  -1  -1  45372.60  48196.50   1532.81 o
       113    1  -7   1   1  45372.60  48196.50   1532.81 o
       114    2  -9  -1  -1   9752.58  10512.00    383.20 o
       114    1   9   1   1   9752.58  10512.00    383.20 o
       115    2 -11  -1  -1  14312.00  15136.50    531.26 o
       115    1  11   1   1  14312.00  15136.50    531.26 o
       116    2 -13  -1  -1   6046.81   6418.65    313.53 o
       116    1  13   1   1   6046.81   6418.65    313.53 o
       117    2 -15  -1  -1   4990.30   4232.65    296.11 o
       117    1  15   1   1   4990.30   4232.65    296.11 o
       118    2 -17  -1  -1    705.98   1088.65    287.40 o
       118    1  17   1   1    705.98   1088.65    287.40 o
       119    2 -19  -1  -1    837.00    958.01    339.66 <
       119    1  19   1   1    837.00    958.01    339.66 <
       120    2  -1  -3  -1  16838.90   7968.88    522.55 o
       120    1   1   3   1  16838.90   7968.88    522.55 o
       121    2   1  -3  -1  16824.90   8325.96    531.26 o
       121    1  -1   3   1  16824.90   8325.96    531.26 o
       122    2  -3  -3  -1   5380.19   2795.64    156.76 o
       122    1   3   3   1   5380.19   2795.64    156.76 o
       123    2   3  -3  -1   5431.72   3501.08    191.60 o
       123    1  -3   3   1   5431.72   3501.08    191.60 o
       124    2  -5  -3  -1   9955.57  10154.90    391.91 o
       124    1   5   3   1   9955.57  10154.90    391.91 o
       125    2   5  -3  -1   9914.46   9841.35    383.20 o
       125    1  -5   3   1   9914.46   9841.35    383.20 o
       126    2  -7  -3  -1   2177.78   3335.61    209.02 o
       126    1   7   3   1   2177.78   3335.61    209.02 o
       127    2   7  -3  -1   2213.79   4171.69    217.73 o
       127    1  -7   3   1   2213.79   4171.69    217.73 o
       128    2  -9  -3  -1   1029.49   1759.25    148.06 o
       128    1   9   3   1   1029.49   1759.25    148.06 o
       129    2 -11  -3  -1   1399.68   2743.39    200.31 o
       129    1  11   3   1   1399.68   2743.39    200.31 o
       130    2 -13  -3  -1   4815.34   4685.53    269.98 o
       130    1  13   3   1   4815.34   4685.53    269.98 o
       131    2 -15  -3  -1     48.51    235.15    243.86 <
       131    1  15   3   1     48.51    235.15    243.86 <
       132    2 -17  -3  -1   1094.93   1323.79    287.40 o
       132    1  17   3   1   1094.93   1323.79    287.40 o
       133    2 -19  -3  -1    321.96    261.27    322.24 <
       133    1  19   3   1    321.96    261.27    322.24 <
       134    2  -1  -5  -1  14229.50  11914.10    374.49 o
       134    1   1   5   1  14229.50  11914.10    374.49 o
       135    2   1  -5  -1  14393.60  11139.00    426.75 o
       135    1  -1   5   1  14393.60  11139.00    426.75 o
       136    2  -3  -5  -1  27945.40  23218.60    748.99 o
       136    1   3   5   1  27945.40  23218.60    748.99 o
       137    2   3  -5  -1  27968.00  24821.10   1062.52 o
       137    1  -3   5   1  27968.00  24821.10   1062.52 o
       138    2  -5  -5  -1  14534.40  14195.90    452.88 o
       138    1   5   5   1  14534.40  14195.90    452.88 o
       139    2   5  -5  -1  14566.80  13438.20    522.55 o
       139    1  -5   5   1  14566.80  13438.20    522.55 o
       140    2  -7  -5  -1  16362.00  15214.90    513.84 o
       140    1   7   5   1  16362.00  15214.90    513.84 o
       141    2   7  -5  -1  16374.90  15606.80    505.13 o
       141    1  -7   5   1  16374.90  15606.80    505.13 o
       142    2  -9  -5  -1   3814.86   3683.97    182.89 o
       142    1   9   5   1   3814.86   3683.97    182.89 o
       143    2 -11  -5  -1  10303.70  10033.00    391.91 o
       143    1  11   5   1  10303.70  10033.00    391.91 o
       144    2 -13  -5  -1   6016.89   5356.13    287.40 o
       144    1  13   5   1   6016.89   5356.13    287.40 o
       145    2 -15  -5  -1    917.58   1071.23    252.57 o
       145    1  15   5   1    917.58   1071.23    252.57 o
       146    2 -17  -5  -1    304.99    200.31    287.40 <
       146    1  17   5   1    304.99    200.31    287.40 <
       147    2  -1  -7  -1   3972.51   4354.58    174.18 o
       147    1   1   7   1   3972.51   4354.58    174.18 o
       148    2   1  -7  -1   3949.85   4302.33    200.31 o
       148    1  -1   7   1   3949.85   4302.33    200.31 o
       149    2  -3  -7  -1  20135.70  19482.40    618.35 o
       149    1   3   7   1  20135.70  19482.40    618.35 o
       150    2   3  -7  -1  20120.40  19682.70    879.62 o
       150    1  -3   7   1  20120.40  19682.70    879.62 o
       151    2  -5  -7  -1   4039.90   3962.67    165.47 o
       151    1   5   7   1   4039.90   3962.67    165.47 o
       152    2   5  -7  -1   4027.12   4093.31    252.57 o
       152    1  -5   7   1   4027.12   4093.31    252.57 o
       153    2  -7  -7  -1  13849.00  13150.80    452.88 o
       153    1   7   7   1  13849.00  13150.80    452.88 o
       154    2   7  -7  -1  13879.40  12837.30    618.35 o
       154    1  -7   7   1  13879.40  12837.30    618.35 o
       155    2  -9  -7  -1   1364.30   1881.18    156.76 o
       155    1   9   7   1   1364.30   1881.18    156.76 o
       156    2 -11  -7  -1   3992.95   4154.27    226.44 o
       156    1  11   7   1   3992.95   4154.27    226.44 o
       157    2 -13  -7  -1   2643.60   3117.88    243.86 o
       157    1  13   7   1   2643.60   3117.88    243.86 o
       158    2 -15  -7  -1   1358.18   1376.05    261.27 o
       158    1  15   7   1   1358.18   1376.05    261.27 o
       159    2 -17  -7  -1    117.62    940.59    304.82 o
       159    1  17   7   1    117.62    940.59    304.82 o
       160    2  -1  -9  -1  35160.00  34087.70    958.01 o
       160    1   1   9   1  35160.00  34087.70    958.01 o
       161    2   1  -9  -1  34977.10  33974.40   1236.70 o
       161    1  -1   9   1  34977.10  33974.40   1236.70 o
       162    2  -3  -9  -1  16963.00  15363.00    505.13 o
       162    1   3   9   1  16963.00  15363.00    505.13 o
       163    2   3  -9  -1  16910.40  16303.50    714.15 o
       163    1  -3   9   1  16910.40  16303.50    714.15 o
       164    2  -5  -9  -1  11575.30  10764.50    330.95 o
       164    1   5   9   1  11575.30  10764.50    330.95 o
       165    2   5  -9  -1  11544.90  10816.80    531.26 o
       165    1  -5   9   1  11544.90  10816.80    531.26 o
       166    2  -7  -9  -1   1906.23   1820.21    139.35 o
       166    1   7   9   1   1906.23   1820.21    139.35 o
       167    2   7  -9  -1   1873.75   1785.38    191.60 o
       167    1  -7   9   1   1873.75   1785.38    191.60 o
       168    2  -9  -9  -1   2805.64   3265.94    191.60 o
       168    1   9   9   1   2805.64   3265.94    191.60 o
       169    2 -11  -9  -1    134.68    252.57    174.18 <
       169    1  11   9   1    134.68    252.57    174.18 <
       170    2 -13  -9  -1   2924.52   3953.96    261.27 o
       170    1  13   9   1   2924.52   3953.96    261.27 o
       171    2 -15  -9  -1    654.44    783.82    261.27 <
       171    1  15   9   1    654.44    783.82    261.27 <
       172    2 -17  -9  -1   1722.09   1985.69    296.11 o
       172    1  17   9   1   1722.09   1985.69    296.11 o
       173    2  -1 -11  -1  29149.60  30691.10    870.92 o
       173    1   1  11   1  29149.60  30691.10    870.92 o
       174    2   1 -11  -1  29248.80  30673.70   1123.48 o
       174    1  -1  11   1  29248.80  30673.70   1123.48 o
       175    2  -3 -11  -1  22937.60  22765.70    731.57 o
       175    1   3  11   1  22937.60  22765.70    731.57 o
       176    2   3 -11  -1  22958.20  22643.80   1027.68 o
       176    1  -3  11   1  22958.20  22643.80   1027.68 o
       177    2  -5 -11  -1  15367.80  15354.20    505.13 o
       177    1   5  11   1  15367.80  15354.20    505.13 o
       178    2   5 -11  -1  15411.30  14944.90    714.15 o
       178    1  -5  11   1  15411.30  14944.90    714.15 o
       179    2  -7 -11  -1   8480.76   7899.21    313.53 o
       179    1   7  11   1   8480.76   7899.21    313.53 o
       180    2   7 -11  -1   8437.33   8447.89    452.88 o
       180    1  -7  11   1   8437.33   8447.89    452.88 o
       181    2  -9 -11  -1   2683.72   2717.26    182.89 o
       181    1   9  11   1   2683.72   2717.26    182.89 o
       182    2 -11 -11  -1   7543.10   7594.39    348.37 o
       182    1  11  11   1   7543.10   7594.39    348.37 o
       183    2 -13 -11  -1   8298.44   8169.19    374.49 o
       183    1  13  11   1   8298.44   8169.19    374.49 o
       184    2 -15 -11  -1   1447.66   1576.36    261.27 o
       184    1  15  11   1   1447.66   1576.36    261.27 o
       185    2 -17 -11  -1   1299.21   1585.07    296.11 o
       185    1  17  11   1   1299.21   1585.07    296.11 o
       186    2  -1 -13  -1   7062.09   7437.62    278.69 o
       186    1   1  13   1   7062.09   7437.62    278.69 o
       187    2   1 -13  -1   7019.21   7350.53    322.24 o
       187    1  -1  13   1   7019.21   7350.53    322.24 o
       188    2  -3 -13  -1   6712.04   7550.84    252.57 o
       188    1   3  13   1   6712.04   7550.84    252.57 o
       189    2   3 -13  -1   6719.59   7759.86    400.62 o
       189    1  -3  13   1   6719.59   7759.86    400.62 o
       190    2  -5 -13  -1  10076.20  10233.30    409.33 o
       190    1   5  13   1  10076.20  10233.30    409.33 o
       191    2   5 -13  -1  10049.90   9762.97    505.13 o
       191    1  -5  13   1  10049.90   9762.97    505.13 o
       192    2  -7 -13  -1   5590.98   6540.58    269.98 o
       192    1   7  13   1   5590.98   6540.58    269.98 o
       193    2  -9 -13  -1   3255.19   4023.63    217.73 o
       193    1   9  13   1   3255.19   4023.63    217.73 o
       194    2 -11 -13  -1   3300.50   4197.82    243.86 o
       194    1  11  13   1   3300.50   4197.82    243.86 o
       195    2 -13 -13  -1   2013.05   2351.47    243.86 o
       195    1  13  13   1   2013.05   2351.47    243.86 o
       196    2 -15 -13  -1    930.76   1053.81    269.98 o
       196    1  15  13   1    930.76   1053.81    269.98 o
       197    2 -17 -13  -1    156.01    261.27    287.40 <
       197    1  17  13   1    156.01    261.27    287.40 <
       198    2  -1 -15  -1  28229.10  30490.80    966.72 o
       198    1   1  15   1  28229.10  30490.80    966.72 o
       199    2   1 -15  -1  28276.10  29550.20   1106.06 o
       199    1  -1  15   1  28276.10  29550.20   1106.06 o
       200    2  -3 -15  -1  28106.40  28914.40    827.37 o
       200    1   3  15   1  28106.40  28914.40    827.37 o
       201    2   3 -15  -1  28160.30  28479.00   1297.66 o
       201    1  -3  15   1  28160.30  28479.00   1297.66 o
       202    2  -5 -15  -1  26388.80  26110.10    958.01 o
       202    1   5  15   1  26388.80  26110.10    958.01 o
       203    2   5 -15  -1  26370.70  25596.20   1175.74 o
       203    1  -5  15   1  26370.70  25596.20   1175.74 o
       204    2  -7 -15  -1   8950.63   9162.04    348.37 o
       204    1   7  15   1   8950.63   9162.04    348.37 o
       205    2  -9 -15  -1  10935.90  10703.60    409.33 o
       205    1   9  15   1  10935.90  10703.60    409.33 o
       206    2 -11 -15  -1   1105.55   1306.37    200.31 o
       206    1  11  15   1   1105.55   1306.37    200.31 o
       207    2 -13 -15  -1   1662.54   2464.69    243.86 o
       207    1  13  15   1   1662.54   2464.69    243.86 o
       208    2 -15 -15  -1   2278.00   2360.18    287.40 o
       208    1  15  15   1   2278.00   2360.18    287.40 o
       209    2 -17 -15  -1   2071.75   1776.67    313.53 o
       209    1  17  15   1   2071.75   1776.67    313.53 o
       210    2  -1 -17  -1  16265.20  18228.30    600.93 o
       210    1   1  17   1  16265.20  18228.30    600.93 o
       211    2   1 -17  -1  16233.40  17688.30    688.02 o
       211    1  -1  17   1  16233.40  17688.30    688.02 o
       212    2  -3 -17  -1  23364.10  23105.40    679.32 o
       212    1   3  17   1  23364.10  23105.40    679.32 o
       213    2   3 -17  -1  23280.60  23436.40   1062.52 o
       213    1  -3  17   1  23280.60  23436.40   1062.52 o
       214    2  -5 -17  -1  12958.90  12236.40    496.42 o
       214    1   5  17   1  12958.90  12236.40    496.42 o
       215    2  -7 -17  -1   4709.84   4581.02    252.57 o
       215    1   7  17   1   4709.84   4581.02    252.57 o
       216    2  -9 -17  -1   2533.04   3178.84    209.02 o
       216    1   9  17   1   2533.04   3178.84    209.02 o
       217    2 -11 -17  -1   1111.24   1567.65    217.73 o
       217    1  11  17   1   1111.24   1567.65    217.73 o
       218    2 -13 -17  -1   3957.09   4511.35    287.40 o
       218    1  13  17   1   3957.09   4511.35    287.40 o
       219    2 -15 -17  -1   1035.45   1506.68    278.69 o
       219    1  15  17   1   1035.45   1506.68    278.69 o
       220    2 -17 -17  -1   1482.04    992.84    322.24 o
       220    1  17  17   1   1482.04    992.84    322.24 o
       221    2  -1 -19  -1   7502.51   7986.30    322.24 o
       221    1   1  19   1   7502.51   7986.30    322.24 o
       222    2   1 -19  -1   7496.55   7846.95    365.79 o
       222    1  -1  19   1   7496.55   7846.95    365.79 o
       223    2  -3 -19  -1    475.11   1227.99    148.06 o
       223    1   3  19   1    475.11   1227.99    148.06 o
       224    2  -5 -19  -1   2767.21   4267.49    296.11 o
       224    1   5  19   1   2767.21   4267.49    296.11 o
       225    2  -7 -19  -1   1761.97   2769.51    261.27 o
       225    1   7  19   1   1761.97   2769.51    261.27 o
       226    2  -9 -19  -1   1296.24   2177.29    200.31 o
       226    1   9  19   1   1296.24   2177.29    200.31 o
       227    2 -11 -19  -1   2643.02   3004.66    243.86 o
       227    1  11  19   1   2643.02   3004.66    243.86 o
       228    2 -13 -19  -1   2367.20   2281.80    261.27 o
       228    1  13  19   1   2367.20   2281.80    261.27 o
       229    2 -15 -19  -1   1251.35   1541.52    278.69 o
       229    1  15  19   1   1251.35   1541.52    278.69 o
       230    2 -17 -19  -1    330.97    548.68    313.53 <
       230    1  17  19   1    330.97    548.68    313.53 <
       231    2  -1 -21  -1  19614.90  18480.80    897.04 o
       231    1   1  21   1  19614.90  18480.80    897.04 o
       232    2   1 -21  -1  19625.20  19647.90   1271.54 o
       232    1  -1  21   1  19625.20  19647.90   1271.54 o
       233    2  -3 -21  -1  14381.50  13229.20    539.97 o
       233    1   3  21   1  14381.50  13229.20    539.97 o
       234    2  -5 -21  -1  17094.50  15833.30    783.82 o
       234    1   5  21   1  17094.50  15833.30    783.82 o
       235    2  -7 -21  -1   8640.25   8979.14    522.55 o
       235    1   7  21   1   8640.25   8979.14    522.55 o
       236    2  -9 -21  -1   8800.35   8317.25    383.20 o
       236    1   9  21   1   8800.35   8317.25    383.20 o
       237    2 -11 -21  -1   4185.70   3805.90    261.27 o
       237    1  11  21   1   4185.70   3805.90    261.27 o
       238    2 -13 -21  -1    726.60    992.84    243.86 o
       238    1  13  21   1    726.60    992.84    243.86 o
       239    2 -15 -21  -1   2111.56   1985.69    296.11 o
       239    1  15  21   1   2111.56   1985.69    296.11 o
       240    2  -1 -23  -1   3709.06   4685.53    330.95 o
       240    1   1  23   1   3709.06   4685.53    330.95 o
       241    2   1 -23  -1   3706.74   4824.88    479.00 o
       241    1  -1  23   1   3706.74   4824.88    479.00 o
       242    2  -3 -23  -1   9429.55   9545.24    444.17 o
       242    1   3  23   1   9429.55   9545.24    444.17 o
       243    2  -5 -23  -1   6683.62   7289.57    461.59 o
       243    1   5  23   1   6683.62   7289.57    461.59 o
       244    2  -7 -23  -1   2180.58   2839.19    304.82 o
       244    1   7  23   1   2180.58   2839.19    304.82 o
       245    2  -9 -23  -1   4586.16   5042.60    287.40 o
       245    1   9  23   1   4586.16   5042.60    287.40 o
       246    2 -11 -23  -1    301.61   1106.06    235.15 o
       246    1  11  23   1    301.61   1106.06    235.15 o
       247    2 -13 -23  -1    497.41    827.37    261.27 o
       247    1  13  23   1    497.41    827.37    261.27 o
       248    2 -15 -23  -1    749.31   1445.72    304.82 o
       248    1  15  23   1    749.31   1445.72    304.82 o
       249    2  -1 -25  -1  10310.20   8900.76    522.55 o
       249    1   1  25   1  10310.20   8900.76    522.55 o
       250    2   1 -25  -1  10296.20   9135.91    731.57 o
       250    1  -1  25   1  10296.20   9135.91    731.57 o
       251    2  -3 -25  -1   3463.15   3405.28    252.57 o
       251    1   3  25   1   3463.15   3405.28    252.57 o
       252    2  -5 -25  -1   4293.00   4554.89    374.49 o
       252    1   5  25   1   4293.00   4554.89    374.49 o
       253    2  -7 -25  -1   3830.28   3884.29    365.79 o
       253    1   7  25   1   3830.28   3884.29    365.79 o
       254    2  -9 -25  -1   4948.83   5460.64    313.53 o
       254    1   9  25   1   4948.83   5460.64    313.53 o
       255    2 -11 -25  -1   4862.54   4746.49    304.82 o
       255    1  11  25   1   4862.54   4746.49    304.82 o
       256    2 -13 -25  -1    914.66    905.75    278.69 o
       256    1  13  25   1    914.66    905.75    278.69 o
       257    2 -15 -25  -1   2281.00   1933.43    322.24 o
       257    1  15  25   1   2281.00   1933.43    322.24 o
       258    2  -1 -27  -1  12873.90  11470.00    644.48 o
       258    1   1  27   1  12873.90  11470.00    644.48 o
       259    2   1 -27  -1  12853.80  12863.40    914.46 o
       259    1  -1  27   1  12853.80  12863.40    914.46 o
       260    2  -3 -27  -1   4928.47   4598.44    304.82 o
       260    1   3  27   1   4928.47   4598.44    304.82 o
       261    2  -5 -27  -1   7966.48   7820.83    505.13 o
       261    1   5  27   1   7966.48   7820.83    505.13 o
       262    2  -7 -27  -1   4270.94   5051.31    418.04 o
       262    1   7  27   1   4270.94   5051.31    418.04 o
       263    2  -9 -27  -1   3485.94   3509.79    330.95 o
       263    1   9  27   1   3485.94   3509.79    330.95 o
       264    2 -11 -27  -1   4944.23   3919.12    304.82 o
       264    1  11  27   1   4944.23   3919.12    304.82 o
       265    2 -13 -27  -1   1838.68   1985.69    296.11 o
       265    1  13  27   1   1838.68   1985.69    296.11 o
       266    2 -15 -27  -1   1988.51   1959.56    348.37 o
       266    1  15  27   1   1988.51   1959.56    348.37 o
       267    2  -1 -29  -1   1243.79   1863.76    304.82 o
       267    1   1  29   1   1243.79   1863.76    304.82 o
       268    2   1 -29  -1   1253.06   2029.23    426.75 o
       268    1  -1  29   1   1253.06   2029.23    426.75 o
       269    2  -3 -29  -1   1582.75   1454.43    252.57 o
       269    1   3  29   1   1582.75   1454.43    252.57 o
       270    2  -5 -29  -1   1841.93   2569.20    357.08 o
       270    1   5  29   1   1841.93   2569.20    357.08 o
       271    2  -7 -29  -1   1712.96   2334.05    383.20 o
       271    1   7  29   1   1712.96   2334.05    383.20 o
       272    2  -9 -29  -1   3447.01   3823.32    357.08 o
       272    1   9  29   1   3447.01   3823.32    357.08 o
       273    2 -11 -29  -1     96.38    600.93    278.69 <
       273    1  11  29   1     96.38    600.93    278.69 <
       274    2 -13 -29  -1    145.90    479.00    322.24 <
       274    1  13  29   1    145.90    479.00    322.24 <
       275    2  -1 -31  -1   6864.90   7890.50    400.62 o
       275    1   1  31   1   6864.90   7890.50    400.62 o
       276    2   1 -31  -1   6896.44   6932.49    696.73 o
       276    1  -1  31   1   6896.44   6932.49    696.73 o
       277    2  -3 -31  -1   4239.27   4581.02    330.95 o
       277    1   3  31   1   4239.27   4581.02    330.95 o
       278    2  -5 -31  -1   6255.81   6322.85    496.42 o
       278    1   5  31   1   6255.81   6322.85    496.42 o
       279    2  -7 -31  -1   4662.31   4824.88    470.30 o
       279    1   7  31   1   4662.31   4824.88    470.30 o
       280    2  -9 -31  -1  11733.30  10721.00    600.93 o
       280    1   9  31   1  11733.30  10721.00    600.93 o
       281    2 -11 -31  -1   4500.90   3474.96    348.37 o
       281    1  11  31   1   4500.90   3474.96    348.37 o
       282    2 -13 -31  -1   1417.27    809.95    339.66 <
       282    1  13  31   1   1417.27    809.95    339.66 <
       283    2  -1 -33  -1   6839.31   6662.51    391.91 o
       283    1   1  33   1   6839.31   6662.51    391.91 o
       284    2   1 -33  -1   6801.40   6854.11    688.02 o
       284    1  -1  33   1   6801.40   6854.11    688.02 o
       285    2  -3 -33  -1   1760.90   2142.45    287.40 o
       285    1   3  33   1   1760.90   2142.45    287.40 o
       286    2  -5 -33  -1   2834.55   2839.19    400.62 o
       286    1   5  33   1   2834.55   2839.19    400.62 o
       287    2  -7 -33  -1   2059.64   2316.64    426.75 o
       287    1   7  33   1   2059.64   2316.64    426.75 o
       288    2  -9 -33  -1   2449.64   3204.97    452.88 o
       288    1   9  33   1   2449.64   3204.97    452.88 o
       289    2 -11 -33  -1   2519.87   2194.71    339.66 o
       289    1  11  33   1   2519.87   2194.71    339.66 o
       290    2  -1 -35  -1   4047.71   3901.70    409.33 o
       290    1   1  35   1   4047.71   3901.70    409.33 o
       291    2   1 -35  -1   4043.37   4302.33    583.51 o
       291    1  -1  35   1   4043.37   4302.33    583.51 o
       292    2  -3 -35  -1   2565.32   2516.95    304.82 o
       292    1   3  35   1   2565.32   2516.95    304.82 o
       293    2  -5 -35  -1   3739.43   3379.15    435.46 o
       293    1   5  35   1   3739.43   3379.15    435.46 o
       294    2  -7 -35  -1   3201.36   3866.87    479.00 o
       294    1   7  35   1   3201.36   3866.87    479.00 o
       295    2  -9 -35  -1   3228.49   2682.42    470.30 o
       295    1   9  35   1   3228.49   2682.42    470.30 o
       296    2 -11 -35  -1   1078.16   1959.56    365.79 o
       296    1  11  35   1   1078.16   1959.56    365.79 o
       297    2  -1 -37  -1   6413.18   6566.71    496.42 o
       297    1   1  37   1   6413.18   6566.71    496.42 o
       298    2  -3 -37  -1   4368.89   4058.47    365.79 o
       298    1   3  37   1   4368.89   4058.47    365.79 o
       299    2  -5 -37  -1   7351.91   6592.83    531.26 o
       299    1   5  37   1   7351.91   6592.83    531.26 o
       300    2  -7 -37  -1   6471.09   6444.78    566.09 o
       300    1   7  37   1   6471.09   6444.78    566.09 o
       301    2  -9 -37  -1  11387.80   8238.87    661.90 o
       301    1   9  37   1  11387.80   8238.87    661.90 o
       302    2  -1 -39  -1   1429.38   2229.55    400.62 o
       302    1   1  39   1   1429.38   2229.55    400.62 o
       303    2  -3 -39  -1   1240.31   1210.57    391.91 o
       303    1   3  39   1   1240.31   1210.57    391.91 o
       304    2  -5 -39  -1   2180.31   2656.29    426.75 o
       304    1   5  39   1   2180.31   2656.29    426.75 o
       305    2  -7 -39  -1    818.01   1045.10    461.59 <
       305    1   7  39   1    818.01   1045.10    461.59 <
       306    2  -9 -39  -1   4620.12   3501.08    539.97 o
       306    1   9  39   1   4620.12   3501.08    539.97 o
       307    2  -1 -41  -1   6739.87   5242.91    496.42 o
       307    1   1  41   1   6739.87   5242.91    496.42 o
       308    2  -3 -41  -1   3147.91   3919.12    653.19 o
       308    1   3  41   1   3147.91   3919.12    653.19 o
       309    2  -5 -41  -1   1477.57   1201.86    418.04 <
       309    1   5  41   1   1477.57   1201.86    418.04 <
       310    2  -7 -41  -1   2616.57   2595.33    548.68 o
       310    1   7  41   1   2616.57   2595.33    548.68 o
       311    2  -1 -43  -1   4377.30   3623.01    496.42 o
       311    1   1  43   1   4377.30   3623.01    496.42 o
       312    2   1 -43  -1   4360.20   4354.58    705.44 o
       312    1  -1  43   1   4360.20   4354.58    705.44 o
       313    2  -3 -43  -1   2363.58   2882.73    644.48 o
       313    1   3  43   1   2363.58   2882.73    644.48 o
       314    4 -18   0  -2   4395.03   3020.86    679.29 o
       314    3  18   0  -2   4395.03   3020.86    679.29 o
       314    2 -18   0   2   4395.03   3020.86    679.29 o
       314    1  18   0  -2   4395.03   3020.86    679.29 o
       315    4 -14   0  -2   9083.49  10085.50    871.09 o
       315    3  14   0  -2   9083.49  10085.50    871.09 o
       315    2 -14   0   2   9083.49  10085.50    871.09 o
       315    1  14   0  -2   9083.49  10085.50    871.09 o
       316    4 -10   0  -2  25412.80  25229.80   1534.41 o
       316    3  10   0  -2  25412.80  25229.80   1534.41 o
       316    2 -10   0   2  25412.80  25229.80   1534.41 o
       316    1  10   0  -2  25412.80  25229.80   1534.41 o
       317    4   6   0   2  16899.70  14528.90    879.09 o
       317    3  -6   0   2  16899.70  14528.90    879.09 o
       317    2   6   0  -2  16899.70  14528.90    879.09 o
       317    1  -6   0   2  16899.70  14528.90    879.09 o
       318    4  -6   0  -2  16924.90  14177.30    879.09 o
       318    3   6   0  -2  16924.90  14177.30    879.09 o
       318    2  -6   0   2  16924.90  14177.30    879.09 o
       318    1   6   0  -2  16924.90  14177.30    879.09 o
       319    4   2   0   2  80755.00  89195.30   3796.05 o
       319    3  -2   0   2  80755.00  89195.30   3796.05 o
       319    2   2   0  -2  80755.00  89195.30   3796.05 o
       319    1  -2   0   2  80755.00  89195.30   3796.05 o
       320    4  -2   0  -2  80763.80  84040.60   5370.42 o
       320    3   2   0  -2  80763.80  84040.60   5370.42 o
       320    2  -2   0   2  80763.80  84040.60   5370.42 o
       320    1   2   0  -2  80763.80  84040.60   5370.42 o
       321    4  -2   0   2  78280.90  83529.20   5378.41 o
       321    3   2   0   2  78280.90  83529.20   5378.41 o
       321    2  -2   0  -2  78280.90  83529.20   5378.41 o
       321    1   2   0   2  78280.90  83529.20   5378.41 o
       322    4  -6   0   2  15691.60  12163.40    863.10 o
       322    3   6   0   2  15691.60  12163.40    863.10 o
       322    2  -6   0  -2  15691.60  12163.40    863.10 o
       322    1   6   0   2  15691.60  12163.40    863.10 o
       323    4   6   0  -2  15666.40  12251.30    855.11 o
       323    3  -6   0  -2  15666.40  12251.30    855.11 o
       323    2   6   0   2  15666.40  12251.30    855.11 o
       323    1  -6   0  -2  15666.40  12251.30    855.11 o
       324    4 -10   0   2  23775.90  21697.40   1502.44 o
       324    3  10   0   2  23775.90  21697.40   1502.44 o
       324    2 -10   0  -2  23775.90  21697.40   1502.44 o
       324    1  10   0   2  23775.90  21697.40   1502.44 o
       325    4 -14   0   2   8663.10   9358.27    815.15 o
       325    3  14   0   2   8663.10   9358.27    815.15 o
       325    2 -14   0  -2   8663.10   9358.27    815.15 o
       325    1  14   0   2   8663.10   9358.27    815.15 o
       326    4 -18   0   2   4325.93   3676.18    559.42 o
       326    3  18   0   2   4325.93   3676.18    559.42 o
       326    2 -18   0  -2   4325.93   3676.18    559.42 o
       326    1  18   0   2   4325.93   3676.18    559.42 o
       327    4 -18  -1  -2   4706.42   4483.34    479.50 o
       327    3  18   1  -2   4706.42   4483.34    479.50 o
       327    2 -18  -2   2   4706.42   4483.34    479.50 o
       327    1  18   2  -2   4706.42   4483.34    479.50 o
       328    4 -16  -1  -2    740.19    431.55    367.62 <
       328    3  16   1  -2    740.19    431.55    367.62 <
       328    2 -16  -2   2    740.19    431.55    367.62 <
       328    1  16   2  -2    740.19    431.55    367.62 <
       329    4 -14  -1  -2   8403.45   8495.17    567.41 o
       329    3  14   1  -2   8403.45   8495.17    567.41 o
       329    2 -14  -2   2   8403.45   8495.17    567.41 o
       329    1  14   2  -2   8403.45   8495.17    567.41 o
       330    4 -12  -1  -2   4510.80   4954.85    359.63 o
       330    3  12   1  -2   4510.80   4954.85    359.63 o
       330    2 -12  -2   2   4510.80   4954.85    359.63 o
       330    1  12   2  -2   4510.80   4954.85    359.63 o
       331    4 -10  -1  -2  41785.50  43946.30   2045.87 o
       331    3  10   1  -2  41785.50  43946.30   2045.87 o
       331    2 -10  -2   2  41785.50  43946.30   2045.87 o
       331    1  10   2  -2  41785.50  43946.30   2045.87 o
       332    4   8  -1   2   6595.27   6856.87    343.64 o
       332    3  -8   1   2   6595.27   6856.87    343.64 o
       332    2   8  -2  -2   6595.27   6856.87    343.64 o
       332    1  -8   2   2   6595.27   6856.87    343.64 o
       333    4  -8  -1  -2   6593.85   6329.42    359.63 o
       333    3   8   1  -2   6593.85   6329.42    359.63 o
       333    2  -8  -2   2   6593.85   6329.42    359.63 o
       333    1   8   2  -2   6593.85   6329.42    359.63 o
       334    4   6  -1   2  55341.70  56836.90   2581.32 o
       334    3  -6   1   2  55341.70  56836.90   2581.32 o
       334    2   6  -2  -2  55341.70  56836.90   2581.32 o
       334    1  -6   2   2  55341.70  56836.90   2581.32 o
       335    4  -6  -1  -2  55339.20  55246.60   2581.32 o
       335    3   6   1  -2  55339.20  55246.60   2581.32 o
       335    2  -6  -2   2  55339.20  55246.60   2581.32 o
       335    1   6   2  -2  55339.20  55246.60   2581.32 o
       336    4   4  -1   2  32171.50  36098.50   1550.39 o
       336    3  -4   1   2  32171.50  36098.50   1550.39 o
       336    2   4  -2  -2  32171.50  36098.50   1550.39 o
       336    1  -4   2   2  32171.50  36098.50   1550.39 o
       337    4  -4  -1  -2  32169.20  34915.70   1550.39 o
       337    3   4   1  -2  32169.20  34915.70   1550.39 o
       337    2  -4  -2   2  32169.20  34915.70   1550.39 o
       337    1   4   2  -2  32169.20  34915.70   1550.39 o
       338    4   2  -1   2  92293.90  95468.80   6081.68 o
       338    3  -2   1   2  92293.90  95468.80   6081.68 o
       338    2   2  -2  -2  92293.90  95468.80   6081.68 o
       338    1  -2   2   2  92293.90  95468.80   6081.68 o
       339    4  -2  -1  -2  92286.60  96491.70   4299.53 o
       339    3   2   1  -2  92286.60  96491.70   4299.53 o
       339    2  -2  -2   2  92286.60  96491.70   4299.53 o
       339    1   2   2  -2  92286.60  96491.70   4299.53 o
       340    4   0  -1   2  74476.70  81755.00   3588.27 o
       340    3   0   1   2  74476.70  81755.00   3588.27 o
       340    2   0  -2  -2  74476.70  81755.00   3588.27 o
       340    1   0   2   2  74476.70  81755.00   3588.27 o
       341    4  -2  -1   2  95279.10 100887.00   4307.52 o
       341    3   2   1   2  95279.10 100887.00   4307.52 o
       341    2  -2  -2  -2  95279.10 100887.00   4307.52 o
       341    1   2   2   2  95279.10 100887.00   4307.52 o
       342    4  -4  -1   2  31463.70  34731.90   1550.39 o
       342    3   4   1   2  31463.70  34731.90   1550.39 o
       342    2  -4  -2  -2  31463.70  34731.90   1550.39 o
       342    1   4   2   2  31463.70  34731.90   1550.39 o
       343    4   4  -1  -2  31466.00  34715.90   1550.39 o
       343    3  -4   1  -2  31466.00  34715.90   1550.39 o
       343    2   4  -2   2  31466.00  34715.90   1550.39 o
       343    1  -4   2  -2  31466.00  34715.90   1550.39 o
       344    4  -6  -1   2  59387.20  61839.70   2581.32 o
       344    3   6   1   2  59387.20  61839.70   2581.32 o
       344    2  -6  -2  -2  59387.20  61839.70   2581.32 o
       344    1   6   2   2  59387.20  61839.70   2581.32 o
       345    4   6  -1  -2  59389.60  60041.60   2573.33 o
       345    3  -6   1  -2  59389.60  60041.60   2573.33 o
       345    2   6  -2   2  59389.60  60041.60   2573.33 o
       345    1  -6   2  -2  59389.60  60041.60   2573.33 o
       346    4  -8  -1   2   6044.51   5666.11    343.64 o
       346    3   8   1   2   6044.51   5666.11    343.64 o
       346    2  -8  -2  -2   6044.51   5666.11    343.64 o
       346    1   8   2   2   6044.51   5666.11    343.64 o
       347    4   8  -1  -2   6045.93   5817.95    327.66 o
       347    3  -8   1  -2   6045.93   5817.95    327.66 o
       347    2   8  -2   2   6045.93   5817.95    327.66 o
       347    1  -8   2  -2   6045.93   5817.95    327.66 o
       348    4 -10  -1   2  45174.20  47382.80   2037.88 o
       348    3  10   1   2  45174.20  47382.80   2037.88 o
       348    2 -10  -2  -2  45174.20  47382.80   2037.88 o
       348    1  10   2   2  45174.20  47382.80   2037.88 o
       349    4 -12  -1   2   4669.84   4818.99    327.66 o
       349    3  12   1   2   4669.84   4818.99    327.66 o
       349    2 -12  -2  -2   4669.84   4818.99    327.66 o
       349    1  12   2   2   4669.84   4818.99    327.66 o
       350    4 -14  -1   2   8583.71   8782.87    535.44 o
       350    3  14   1   2   8583.71   8782.87    535.44 o
       350    2 -14  -2  -2   8583.71   8782.87    535.44 o
       350    1  14   2   2   8583.71   8782.87    535.44 o
       351    4 -16  -1   2    755.62    799.17    335.65 <
       351    3  16   1   2    755.62    799.17    335.65 <
       351    2 -16  -2  -2    755.62    799.17    335.65 <
       351    1  16   2   2    755.62    799.17    335.65 <
       352    4 -18  -1   2   4608.13   3692.16    431.55 o
       352    3  18   1   2   4608.13   3692.16    431.55 o
       352    2 -18  -2  -2   4608.13   3692.16    431.55 o
       352    1  18   2   2   4608.13   3692.16    431.55 o
       353    4 -18  -2  -2   3388.70   2892.99    463.52 o
       353    3  18   2  -2   3388.70   2892.99    463.52 o
       353    2 -18  -4   2   3388.70   2892.99    463.52 o
       353    1  18   4  -2   3388.70   2892.99    463.52 o
       354    4 -16  -2  -2   3831.83   3620.24    415.57 o
       354    3  16   2  -2   3831.83   3620.24    415.57 o
       354    2 -16  -4   2   3831.83   3620.24    415.57 o
       354    1  16   4  -2   3831.83   3620.24    415.57 o
       355    4 -14  -2  -2   7014.61   6337.41    447.54 o
       355    3  14   2  -2   7014.61   6337.41    447.54 o
       355    2 -14  -4   2   7014.61   6337.41    447.54 o
       355    1  14   4  -2   7014.61   6337.41    447.54 o
       356    4 -12  -2  -2   8321.38   7823.87    479.50 o
       356    3  12   2  -2   8321.38   7823.87    479.50 o
       356    2 -12  -4   2   8321.38   7823.87    479.50 o
       356    1  12   4  -2   8321.38   7823.87    479.50 o
       357    4 -10  -2  -2  24522.80  24374.70   1094.86 o
       357    3  10   2  -2  24522.80  24374.70   1094.86 o
       357    2 -10  -4   2  24522.80  24374.70   1094.86 o
       357    1  10   4  -2  24522.80  24374.70   1094.86 o
       358    4   8  -2   2  38885.30  42372.00   2013.91 o
       358    3  -8   2   2  38885.30  42372.00   2013.91 o
       358    2   8  -4  -2  38885.30  42372.00   2013.91 o
       358    1  -8   4   2  38885.30  42372.00   2013.91 o
       359    4  -8  -2  -2  38889.20  43299.00   2013.91 o
       359    3   8   2  -2  38889.20  43299.00   2013.91 o
       359    2  -8  -4   2  38889.20  43299.00   2013.91 o
       359    1   8   4  -2  38889.20  43299.00   2013.91 o
       360    4   6  -2   2  57195.20  62942.60   3740.11 o
       360    3  -6   2   2  57195.20  62942.60   3740.11 o
       360    2   6  -4  -2  57195.20  62942.60   3740.11 o
       360    1  -6   4   2  57195.20  62942.60   3740.11 o
       361    4  -6  -2  -2  57182.10  61975.60   2645.25 o
       361    3   6   2  -2  57182.10  61975.60   2645.25 o
       361    2  -6  -4   2  57182.10  61975.60   2645.25 o
       361    1   6   4  -2  57182.10  61975.60   2645.25 o
       362    4   4  -2   2  12328.90  11659.90    831.14 o
       362    3  -4   2   2  12328.90  11659.90    831.14 o
       362    2   4  -4  -2  12328.90  11659.90    831.14 o
       362    1  -4   4   2  12328.90  11659.90    831.14 o
       363    4  -4  -2  -2  12335.50  11619.90    583.39 o
       363    3   4   2  -2  12335.50  11619.90    583.39 o
       363    2  -4  -4   2  12335.50  11619.90    583.39 o
       363    1   4   4  -2  12335.50  11619.90    583.39 o
       364    4   2  -2   2  50490.00  52297.60   3372.49 o
       364    3  -2   2   2  50490.00  52297.60   3372.49 o
       364    2   2  -4  -2  50490.00  52297.60   3372.49 o
       364    1  -2   4   2  50490.00  52297.60   3372.49 o
       365    4  -2  -2  -2  50489.80  52193.70   3372.49 o
       365    3   2   2  -2  50489.80  52193.70   3372.49 o
       365    2  -2  -4   2  50489.80  52193.70   3372.49 o
       365    1   2   4  -2  50489.80  52193.70   3372.49 o
       366    4   0  -2   2    489.20    663.31     79.92 o
       366    3   0   2   2    489.20    663.31     79.92 o
       366    2   0  -4  -2    489.20    663.31     79.92 o
       366    1   0   4   2    489.20    663.31     79.92 o
       367    4  -2  -2   2  49087.80  57724.00   3388.48 o
       367    3   2   2   2  49087.80  57724.00   3388.48 o
       367    2  -2  -4  -2  49087.80  57724.00   3388.48 o
       367    1   2   4   2  49087.80  57724.00   3388.48 o
       368    4   2  -2  -2  49088.00  55038.80   3380.49 o
       368    3  -2   2  -2  49088.00  55038.80   3380.49 o
       368    2   2  -4   2  49088.00  55038.80   3380.49 o
       368    1  -2   4  -2  49088.00  55038.80   3380.49 o
       369    4  -4  -2   2  13499.10  13354.10    415.57 o
       369    3   4   2   2  13499.10  13354.10    415.57 o
       369    2  -4  -4  -2  13499.10  13354.10    415.57 o
       369    1   4   4   2  13499.10  13354.10    415.57 o
       370    4   4  -2  -2  13492.60  13122.40    575.40 o
       370    3  -4   2  -2  13492.60  13122.40    575.40 o
       370    2   4  -4   2  13492.60  13122.40    575.40 o
       370    1  -4   4  -2  13492.60  13122.40    575.40 o
       371    4  -6  -2   2  53784.90  60449.20   2157.76 o
       371    3   6   2   2  53784.90  60449.20   2157.76 o
       371    2  -6  -4  -2  53784.90  60449.20   2157.76 o
       371    1   6   4   2  53784.90  60449.20   2157.76 o
       372    4   6  -2  -2  53798.00  55542.30   2637.26 o
       372    3  -6   2  -2  53798.00  55542.30   2637.26 o
       372    2   6  -4   2  53798.00  55542.30   2637.26 o
       372    1  -6   4  -2  53798.00  55542.30   2637.26 o
       373    4  -8  -2   2  41749.00  49572.50   2013.91 o
       373    3   8   2   2  41749.00  49572.50   2013.91 o
       373    2  -8  -4  -2  41749.00  49572.50   2013.91 o
       373    1   8   4   2  41749.00  49572.50   2013.91 o
       374    4   8  -2  -2  41745.10  46192.00   2013.91 o
       374    3  -8   2  -2  41745.10  46192.00   2013.91 o
       374    2   8  -4   2  41745.10  46192.00   2013.91 o
       374    1  -8   4  -2  41745.10  46192.00   2013.91 o
       375    4 -10  -2   2  22640.00  22936.20   1078.88 o
       375    3  10   2   2  22640.00  22936.20   1078.88 o
       375    2 -10  -4  -2  22640.00  22936.20   1078.88 o
       375    1  10   4   2  22640.00  22936.20   1078.88 o
       376    4 -12  -2   2   7519.88   6808.92    455.53 o
       376    3  12   2   2   7519.88   6808.92    455.53 o
       376    2 -12  -4  -2   7519.88   6808.92    455.53 o
       376    1  12   4   2   7519.88   6808.92    455.53 o
       377    4 -14  -2   2   6685.87   6657.08    455.53 o
       377    3  14   2   2   6685.87   6657.08    455.53 o
       377    2 -14  -4  -2   6685.87   6657.08    455.53 o
       377    1  14   4   2   6685.87   6657.08    455.53 o
       378    4 -16  -2   2   3970.55   4307.52    375.61 o
       378    3  16   2   2   3970.55   4307.52    375.61 o
       378    2 -16  -4  -2   3970.55   4307.52    375.61 o
       378    1  16   4   2   3970.55   4307.52    375.61 o
       379    4 -18  -2   2   3274.39   2437.47    375.61 o
       379    3  18   2   2   3274.39   2437.47    375.61 o
       379    2 -18  -4  -2   3274.39   2437.47    375.61 o
       379    1  18   4   2   3274.39   2437.47    375.61 o
       380    4 -18  -3  -2    653.36    575.40    383.60 <
       380    3  18   3  -2    653.36    575.40    383.60 <
       380    2 -18  -6   2    653.36    575.40    383.60 <
       380    1  18   6  -2    653.36    575.40    383.60 <
       381    4 -16  -3  -2   6879.51   5945.82    495.48 o
       381    3  16   3  -2   6879.51   5945.82    495.48 o
       381    2 -16  -6   2   6879.51   5945.82    495.48 o
       381    1  16   6  -2   6879.51   5945.82    495.48 o
       382    4 -14  -3  -2   2707.22   2213.70    335.65 o
       382    3  14   3  -2   2707.22   2213.70    335.65 o
       382    2 -14  -6   2   2707.22   2213.70    335.65 o
       382    1  14   6  -2   2707.22   2213.70    335.65 o
       383    4 -12  -3  -2   7346.85   7144.57    487.49 o
       383    3  12   3  -2   7346.85   7144.57    487.49 o
       383    2 -12  -6   2   7346.85   7144.57    487.49 o
       383    1  12   6  -2   7346.85   7144.57    487.49 o
       384    4 -10  -3  -2   3567.81   3852.00    295.69 o
       384    3  10   3  -2   3567.81   3852.00    295.69 o
       384    2 -10  -6   2   3567.81   3852.00    295.69 o
       384    1  10   6  -2   3567.81   3852.00    295.69 o
       385    4   8  -3   2  36005.70  36298.30   2221.69 o
       385    3  -8   3   2  36005.70  36298.30   2221.69 o
       385    2   8  -6  -2  36005.70  36298.30   2221.69 o
       385    1  -8   6   2  36005.70  36298.30   2221.69 o
       386    4  -8  -3  -2  36007.60  35371.20   1550.39 o
       386    3   8   3  -2  36007.60  35371.20   1550.39 o
       386    2  -8  -6   2  36007.60  35371.20   1550.39 o
       386    1   8   6  -2  36007.60  35371.20   1550.39 o
       387    4   6  -3   2   4843.19   5082.72    407.58 o
       387    3  -6   3   2   4843.19   5082.72    407.58 o
       387    2   6  -6  -2   4843.19   5082.72    407.58 o
       387    1  -6   6   2   4843.19   5082.72    407.58 o
       388    4  -6  -3  -2   4842.18   4699.12    279.71 o
       388    3   6   3  -2   4842.18   4699.12    279.71 o
       388    2  -6  -6   2   4842.18   4699.12    279.71 o
       388    1   6   6  -2   4842.18   4699.12    279.71 o
       389    4   4  -3   2 112353.00 125350.00   7815.88 o
       389    3  -4   3   2 112353.00 125350.00   7815.88 o
       389    2   4  -6  -2 112353.00 125350.00   7815.88 o
       389    1  -4   6   2 112353.00 125350.00   7815.88 o
       390    4  -4  -3  -2 112337.00 123160.00   5530.25 o
       390    3   4   3  -2 112337.00 123160.00   5530.25 o
       390    2  -4  -6   2 112337.00 123160.00   5530.25 o
       390    1   4   6  -2 112337.00 123160.00   5530.25 o
       391    4   2  -3   2  12083.90  13426.00    831.14 o
       391    3  -2   3   2  12083.90  13426.00    831.14 o
       391    2   2  -6  -2  12083.90  13426.00    831.14 o
       391    1  -2   6   2  12083.90  13426.00    831.14 o
       392    4  -2  -3  -2  12081.30  12363.10    831.14 o
       392    3   2   3  -2  12081.30  12363.10    831.14 o
       392    2  -2  -6   2  12081.30  12363.10    831.14 o
       392    1   2   6  -2  12081.30  12363.10    831.14 o
       393    4   0  -3   2 502525.00 610573.00  21849.30 o
       393    3   0   3   2 502525.00 610573.00  21849.30 o
       393    2   0  -6  -2 502525.00 610573.00  21849.30 o
       393    1   0   6   2 502525.00 610573.00  21849.30 o
       394    4  -2  -3   2  12503.80  13282.20    591.39 o
       394    3   2   3   2  12503.80  13282.20    591.39 o
       394    2  -2  -6  -2  12503.80  13282.20    591.39 o
       394    1   2   6   2  12503.80  13282.20    591.39 o
       395    4   2  -3  -2  12506.40  12539.00    583.39 o
       395    3  -2   3  -2  12506.40  12539.00    583.39 o
       395    2   2  -6   2  12506.40  12539.00    583.39 o
       395    1  -2   6  -2  12506.40  12539.00    583.39 o
       396    4  -4  -3   2 107635.00 126493.00   3907.94 o
       396    3   4   3   2 107635.00 126493.00   3907.94 o
       396    2  -4  -6  -2 107635.00 126493.00   3907.94 o
       396    1   4   6   2 107635.00 126493.00   3907.94 o
       397    4   4  -3  -2 107650.00 129330.00   7815.88 o
       397    3  -4   3  -2 107650.00 129330.00   7815.88 o
       397    2   4  -6   2 107650.00 129330.00   7815.88 o
       397    1  -4   6  -2 107650.00 129330.00   7815.88 o
       398    4  -6  -3   2   5300.19   4499.32    231.76 o
       398    3   6   3   2   5300.19   4499.32    231.76 o
       398    2  -6  -6  -2   5300.19   4499.32    231.76 o
       398    1   6   6   2   5300.19   4499.32    231.76 o
       399    4   6  -3  -2   5301.19   4611.21    271.72 o
       399    3  -6   3  -2   5301.19   4611.21    271.72 o
       399    2   6  -6   2   5301.19   4611.21    271.72 o
       399    1  -6   6  -2   5301.19   4611.21    271.72 o
       400    4  -8  -3   2  33033.40  32997.70   1550.39 o
       400    3   8   3   2  33033.40  32997.70   1550.39 o
       400    2  -8  -6  -2  33033.40  32997.70   1550.39 o
       400    1   8   6   2  33033.40  32997.70   1550.39 o
       401    4   8  -3  -2  33031.50  35211.40   2189.72 o
       401    3  -8   3  -2  33031.50  35211.40   2189.72 o
       401    2   8  -6   2  33031.50  35211.40   2189.72 o
       401    1  -8   6  -2  33031.50  35211.40   2189.72 o
       402    4 -10  -3   2   3800.44   4930.87    295.69 o
       402    3  10   3   2   3800.44   4930.87    295.69 o
       402    2 -10  -6  -2   3800.44   4930.87    295.69 o
       402    1  10   6   2   3800.44   4930.87    295.69 o
       403    4 -12  -3   2   7508.41   7528.17    455.53 o
       403    3  12   3   2   7508.41   7528.17    455.53 o
       403    2 -12  -6  -2   7508.41   7528.17    455.53 o
       403    1  12   6   2   7508.41   7528.17    455.53 o
       404    4 -14  -3   2   2900.99   2549.35    311.68 o
       404    3  14   3   2   2900.99   2549.35    311.68 o
       404    2 -14  -6  -2   2900.99   2549.35    311.68 o
       404    1  14   6   2   2900.99   2549.35    311.68 o
       405    4 -16  -3   2   6683.95   5322.47    423.56 o
       405    3  16   3   2   6683.95   5322.47    423.56 o
       405    2 -16  -6  -2   6683.95   5322.47    423.56 o
       405    1  16   6   2   6683.95   5322.47    423.56 o
       406    4 -18  -3   2    694.10    535.44    359.63 <
       406    3  18   3   2    694.10    535.44    359.63 <
       406    2 -18  -6  -2    694.10    535.44    359.63 <
       406    1  18   6   2    694.10    535.44    359.63 <
       407    4 -18  -4  -2   1888.02   1270.68    407.58 o
       407    3  18   4  -2   1888.02   1270.68    407.58 o
       407    2 -18  -8   2   1888.02   1270.68    407.58 o
       407    1  18   8  -2   1888.02   1270.68    407.58 o
       408    4 -16  -4  -2   6080.25   6025.74    479.50 o
       408    3  16   4  -2   6080.25   6025.74    479.50 o
       408    2 -16  -8   2   6080.25   6025.74    479.50 o
       408    1  16   8  -2   6080.25   6025.74    479.50 o
       409    4 -14  -4  -2    282.09    399.58    303.68 <
       409    3  14   4  -2    282.09    399.58    303.68 <
       409    2 -14  -8   2    282.09    399.58    303.68 <
       409    1  14   8  -2    282.09    399.58    303.68 <
       410    4 -12  -4  -2  29947.80  25701.30   1326.62 o
       410    3  12   4  -2  29947.80  25701.30   1326.62 o
       410    2 -12  -8   2  29947.80  25701.30   1326.62 o
       410    1  12   8  -2  29947.80  25701.30   1326.62 o
       411    4 -10  -4  -2    370.35    551.43    215.78 <
       411    3  10   4  -2    370.35    551.43    215.78 <
       411    2 -10  -8   2    370.35    551.43    215.78 <
       411    1  10   8  -2    370.35    551.43    215.78 <
       412    4  -8  -4  -2  40153.00  40917.50   1957.96 o
       412    3   8   4  -2  40153.00  40917.50   1957.96 o
       412    2  -8  -8   2  40153.00  40917.50   1957.96 o
       412    1   8   8  -2  40153.00  40917.50   1957.96 o
       413    4   6  -4   2   3299.10   3947.90    399.58 o
       413    3  -6   4   2   3299.10   3947.90    399.58 o
       413    2   6  -8  -2   3299.10   3947.90    399.58 o
       413    1  -6   8   2   3299.10   3947.90    399.58 o
       414    4  -6  -4  -2   3298.77   4051.79    271.72 o
       414    3   6   4  -2   3298.77   4051.79    271.72 o
       414    2  -6  -8   2   3298.77   4051.79    271.72 o
       414    1   6   8  -2   3298.77   4051.79    271.72 o
       415    4   4  -4   2  56261.70  58794.90   3820.03 o
       415    3  -4   4   2  56261.70  58794.90   3820.03 o
       415    2   4  -8  -2  56261.70  58794.90   3820.03 o
       415    1  -4   8   2  56261.70  58794.90   3820.03 o
       416    4  -4  -4  -2  56260.90  55710.10   3820.03 o
       416    3   4   4  -2  56260.90  55710.10   3820.03 o
       416    2  -4  -8   2  56260.90  55710.10   3820.03 o
       416    1   4   8  -2  56260.90  55710.10   3820.03 o
       417    4   2  -4   2     65.29   -103.89    159.83 <
       417    3  -2   4   2     65.29   -103.89    159.83 <
       417    2   2  -8  -2     65.29   -103.89    159.83 <
       417    1  -2   8   2     65.29   -103.89    159.83 <
       418    4  -2  -4  -2     64.58   -103.89    143.85 <
       418    3   2   4  -2     64.58   -103.89    143.85 <
       418    2  -2  -8   2     64.58   -103.89    143.85 <
       418    1   2   8  -2     64.58   -103.89    143.85 <
       419    4   0  -4   2 639832.00 770367.00  27571.30 o
       419    3   0   4   2 639832.00 770367.00  27571.30 o
       419    2   0  -8  -2 639832.00 770367.00  27571.30 o
       419    1   0   8   2 639832.00 770367.00  27571.30 o
       420    4  -2  -4   2     68.25    183.81    119.88 <
       420    3   2   4   2     68.25    183.81    119.88 <
       420    2  -2  -8  -2     68.25    183.81    119.88 <
       420    1   2   8   2     68.25    183.81    119.88 <
       421    4   2  -4  -2     68.96     79.92    111.88 <
       421    3  -2   4  -2     68.96     79.92    111.88 <
       421    2   2  -8   2     68.96     79.92    111.88 <
       421    1  -2   8  -2     68.96     79.92    111.88 <
       422    4  -4  -4   2  59778.20  62606.90   1910.01 o
       422    3   4   4   2  59778.20  62606.90   1910.01 o
       422    2  -4  -8  -2  59778.20  62606.90   1910.01 o
       422    1   4   8   2  59778.20  62606.90   1910.01 o
       423    4   4  -4  -2  59779.00  63829.70   3820.03 o
       423    3  -4   4  -2  59779.00  63829.70   3820.03 o
       423    2   4  -8   2  59779.00  63829.70   3820.03 o
       423    1  -4   8  -2  59779.00  63829.70   3820.03 o
       424    4  -6  -4   2   3292.32   4243.59    223.77 o
       424    3   6   4   2   3292.32   4243.59    223.77 o
       424    2  -6  -8  -2   3292.32   4243.59    223.77 o
       424    1   6   8   2   3292.32   4243.59    223.77 o
       425    4   6  -4  -2   3292.65   4459.36    375.61 o
       425    3  -6   4  -2   3292.65   4459.36    375.61 o
       425    2   6  -8   2   3292.65   4459.36    375.61 o
       425    1  -6   8  -2   3292.65   4459.36    375.61 o
       426    4  -8  -4   2  43576.60  45776.40   1598.34 o
       426    3   8   4   2  43576.60  45776.40   1598.34 o
       426    2  -8  -8  -2  43576.60  45776.40   1598.34 o
       426    1   8   8   2  43576.60  45776.40   1598.34 o
       427    4 -10  -4   2    393.05    263.73    191.80 <
       427    3  10   4   2    393.05    263.73    191.80 <
       427    2 -10  -8  -2    393.05    263.73    191.80 <
       427    1  10   8   2    393.05    263.73    191.80 <
       428    4 -12  -4   2  32155.20  31391.40   1318.63 o
       428    3  12   4   2  32155.20  31391.40   1318.63 o
       428    2 -12  -8  -2  32155.20  31391.40   1318.63 o
       428    1  12   8   2  32155.20  31391.40   1318.63 o
       429    4 -14  -4   2    292.20    471.51    287.70 <
       429    3  14   4   2    292.20    471.51    287.70 <
       429    2 -14  -8  -2    292.20    471.51    287.70 <
       429    1  14   8   2    292.20    471.51    287.70 <
       430    4 -16  -4   2   6329.44   6361.39    463.52 o
       430    3  16   4   2   6329.44   6361.39    463.52 o
       430    2 -16  -8  -2   6329.44   6361.39    463.52 o
       430    1  16   8   2   6329.44   6361.39    463.52 o
       431    4 -18  -4   2   1886.13   1390.55    391.59 o
       431    3  18   4   2   1886.13   1390.55    391.59 o
       431    2 -18  -8  -2   1886.13   1390.55    391.59 o
       431    1  18   8   2   1886.13   1390.55    391.59 o
       432    4 -18  -5  -2   1411.49   1158.80    423.56 <
       432    3  18   5  -2   1411.49   1158.80    423.56 <
       432    2 -18 -10   2   1411.49   1158.80    423.56 <
       432    1  18  10  -2   1411.49   1158.80    423.56 <
       433    4 -16  -5  -2   4407.91   4459.36    455.53 o
       433    3  16   5  -2   4407.91   4459.36    455.53 o
       433    2 -16 -10   2   4407.91   4459.36    455.53 o
       433    1  16  10  -2   4407.91   4459.36    455.53 o
       434    4 -14  -5  -2   1253.07   1270.68    327.66 o
       434    3  14   5  -2   1253.07   1270.68    327.66 o
       434    2 -14 -10   2   1253.07   1270.68    327.66 o
       434    1  14  10  -2   1253.07   1270.68    327.66 o
       435    4 -12  -5  -2  18411.60  16526.80    799.17 o
       435    3  12   5  -2  18411.60  16526.80    799.17 o
       435    2 -12 -10   2  18411.60  16526.80    799.17 o
       435    1  12  10  -2  18411.60  16526.80    799.17 o
       436    4 -10  -5  -2  10735.60  11076.50    607.37 o
       436    3  10   5  -2  10735.60  11076.50    607.37 o
       436    2 -10 -10   2  10735.60  11076.50    607.37 o
       436    1  10  10  -2  10735.60  11076.50    607.37 o
       437    4  -8  -5  -2  31502.60  32086.60   1390.55 o
       437    3   8   5  -2  31502.60  32086.60   1390.55 o
       437    2  -8 -10   2  31502.60  32086.60   1390.55 o
       437    1   8  10  -2  31502.60  32086.60   1390.55 o
       438    4   6  -5   2  10667.70  12187.30    871.09 o
       438    3  -6   5   2  10667.70  12187.30    871.09 o
       438    2   6 -10  -2  10667.70  12187.30    871.09 o
       438    1  -6  10   2  10667.70  12187.30    871.09 o
       439    4  -6  -5  -2  10661.70  12419.10    623.35 o
       439    3   6   5  -2  10661.70  12419.10    623.35 o
       439    2  -6 -10   2  10661.70  12419.10    623.35 o
       439    1   6  10  -2  10661.70  12419.10    623.35 o
       440    4   4  -5   2  22343.70  23199.90   1318.63 o
       440    3  -4   5   2  22343.70  23199.90   1318.63 o
       440    2   4 -10  -2  22343.70  23199.90   1318.63 o
       440    1  -4  10   2  22343.70  23199.90   1318.63 o
       441    4  -4  -5  -2  22359.10  21265.90   1310.64 o
       441    3   4   5  -2  22359.10  21265.90   1310.64 o
       441    2  -4 -10   2  22359.10  21265.90   1310.64 o
       441    1   4  10  -2  22359.10  21265.90   1310.64 o
       442    4   2  -5   2  10277.60  11124.40    727.24 o
       442    3  -2   5   2  10277.60  11124.40    727.24 o
       442    2   2 -10  -2  10277.60  11124.40    727.24 o
       442    1  -2  10   2  10277.60  11124.40    727.24 o
       443    4  -2  -5  -2  10277.80  11284.30    727.24 o
       443    3   2   5  -2  10277.80  11284.30    727.24 o
       443    2  -2 -10   2  10277.80  11284.30    727.24 o
       443    1   2  10  -2  10277.80  11284.30    727.24 o
       444    4   0  -5   2  45081.70  52849.10   1646.29 o
       444    3   0   5   2  45081.70  52849.10   1646.29 o
       444    2   0 -10  -2  45081.70  52849.10   1646.29 o
       444    1   0  10   2  45081.70  52849.10   1646.29 o
       445    4  -2  -5   2  10667.90  11340.20    423.56 o
       445    3   2   5   2  10667.90  11340.20    423.56 o
       445    2  -2 -10  -2  10667.90  11340.20    423.56 o
       445    1   2  10   2  10667.90  11340.20    423.56 o
       446    4   2  -5  -2  10667.80  10189.40    519.46 o
       446    3  -2   5  -2  10667.80  10189.40    519.46 o
       446    2   2 -10   2  10667.80  10189.40    519.46 o
       446    1  -2  10  -2  10667.80  10189.40    519.46 o
       447    4  -4  -5   2  20487.00  19803.40    655.32 o
       447    3   4   5   2  20487.00  19803.40    655.32 o
       447    2  -4 -10  -2  20487.00  19803.40    655.32 o
       447    1   4  10   2  20487.00  19803.40    655.32 o
       448    4   4  -5  -2  20471.50  19443.80   1302.65 o
       448    3  -4   5  -2  20471.50  19443.80   1302.65 o
       448    2   4 -10   2  20471.50  19443.80   1302.65 o
       448    1  -4  10  -2  20471.50  19443.80   1302.65 o
       449    4  -6  -5   2  11140.10  13521.90    439.54 o
       449    3   6   5   2  11140.10  13521.90    439.54 o
       449    2  -6 -10  -2  11140.10  13521.90    439.54 o
       449    1   6  10   2  11140.10  13521.90    439.54 o
       450    4   6  -5  -2  11146.10  13402.10    871.09 o
       450    3  -6   5  -2  11146.10  13402.10    871.09 o
       450    2   6 -10   2  11146.10  13402.10    871.09 o
       450    1  -6  10  -2  11146.10  13402.10    871.09 o
       451    4  -8  -5   2  28977.20  29888.90   1126.83 o
       451    3   8   5   2  28977.20  29888.90   1126.83 o
       451    2  -8 -10  -2  28977.20  29888.90   1126.83 o
       451    1   8  10   2  28977.20  29888.90   1126.83 o
       452    4 -10  -5   2  11284.10  12187.30    599.38 o
       452    3  10   5   2  11284.10  12187.30    599.38 o
       452    2 -10 -10  -2  11284.10  12187.30    599.38 o
       452    1  10  10   2  11284.10  12187.30    599.38 o
       453    4 -12  -5   2  17180.80  14632.80    767.20 o
       453    3  12   5   2  17180.80  14632.80    767.20 o
       453    2 -12 -10  -2  17180.80  14632.80    767.20 o
       453    1  12  10   2  17180.80  14632.80    767.20 o
       454    4 -14  -5   2   1338.71   1518.42    303.68 o
       454    3  14   5   2   1338.71   1518.42    303.68 o
       454    2 -14 -10  -2   1338.71   1518.42    303.68 o
       454    1  14  10   2   1338.71   1518.42    303.68 o
       455    4 -16  -5   2   4505.37   5338.45    447.54 o
       455    3  16   5   2   4505.37   5338.45    447.54 o
       455    2 -16 -10  -2   4505.37   5338.45    447.54 o
       455    1  16  10   2   4505.37   5338.45    447.54 o
       456    4 -18  -5   2   1471.71   1198.75    383.60 o
       456    3  18   5   2   1471.71   1198.75    383.60 o
       456    2 -18 -10  -2   1471.71   1198.75    383.60 o
       456    1  18  10   2   1471.71   1198.75    383.60 o
       457    4 -18  -6  -2   2442.51   1957.96    431.55 o
       457    3  18   6  -2   2442.51   1957.96    431.55 o
       457    2 -18 -12   2   2442.51   1957.96    431.55 o
       457    1  18  12  -2   2442.51   1957.96    431.55 o
       458    4 -16  -6  -2   2864.78   2781.11    415.57 o
       458    3  16   6  -2   2864.78   2781.11    415.57 o
       458    2 -16 -12   2   2864.78   2781.11    415.57 o
       458    1  16  12  -2   2864.78   2781.11    415.57 o
       459    4 -14  -6  -2   3876.52   3540.32    391.59 o
       459    3  14   6  -2   3876.52   3540.32    391.59 o
       459    2 -14 -12   2   3876.52   3540.32    391.59 o
       459    1  14  12  -2   3876.52   3540.32    391.59 o
       460    4 -12  -6  -2  10259.80   9598.02    599.38 o
       460    3  12   6  -2  10259.80   9598.02    599.38 o
       460    2 -12 -12   2  10259.80   9598.02    599.38 o
       460    1  12  12  -2  10259.80   9598.02    599.38 o
       461    4 -10  -6  -2  16295.80  16055.30    751.22 o
       461    3  10   6  -2  16295.80  16055.30    751.22 o
       461    2 -10 -12   2  16295.80  16055.30    751.22 o
       461    1  10  12  -2  16295.80  16055.30    751.22 o
       462    4  -8  -6  -2  26764.30  27459.50   1358.59 o
       462    3   8   6  -2  26764.30  27459.50   1358.59 o
       462    2  -8 -12   2  26764.30  27459.50   1358.59 o
       462    1   8  12  -2  26764.30  27459.50   1358.59 o
       463    4   6  -6   2  23892.10  25141.90   1582.36 o
       463    3  -6   6   2  23892.10  25141.90   1582.36 o
       463    2   6 -12  -2  23892.10  25141.90   1582.36 o
       463    1  -6  12   2  23892.10  25141.90   1582.36 o
       464    4  -6  -6  -2  23885.00  25365.60   1582.36 o
       464    3   6   6  -2  23885.00  25365.60   1582.36 o
       464    2  -6 -12   2  23885.00  25365.60   1582.36 o
       464    1   6  12  -2  23885.00  25365.60   1582.36 o
       465    4   4  -6   2  57364.60  73787.30   4411.41 o
       465    3  -4   6   2  57364.60  73787.30   4411.41 o
       465    2   4 -12  -2  57364.60  73787.30   4411.41 o
       465    1  -4  12   2  57364.60  73787.30   4411.41 o
       466    4  -4  -6  -2  57362.60  64309.20   4411.41 o
       466    3   4   6  -2  57362.60  64309.20   4411.41 o
       466    2  -4 -12   2  57362.60  64309.20   4411.41 o
       466    1   4  12  -2  57362.60  64309.20   4411.41 o
       467    4   2  -6   2  12731.10  14960.40    887.08 o
       467    3  -2   6   2  12731.10  14960.40    887.08 o
       467    2   2 -12  -2  12731.10  14960.40    887.08 o
       467    1  -2  12   2  12731.10  14960.40    887.08 o
       468    4  -2  -6  -2  12732.70  14393.00    887.08 o
       468    3   2   6  -2  12732.70  14393.00    887.08 o
       468    2  -2 -12   2  12732.70  14393.00    887.08 o
       468    1   2  12  -2  12732.70  14393.00    887.08 o
       469    4   0  -6   2  65752.60  80756.10   2517.38 o
       469    3   0   6   2  65752.60  80756.10   2517.38 o
       469    2   0 -12  -2  65752.60  80756.10   2517.38 o
       469    1   0  12   2  65752.60  80756.10   2517.38 o
       470    4  -2  -6   2  12337.60  13058.40    519.46 o
       470    3   2   6   2  12337.60  13058.40    519.46 o
       470    2  -2 -12  -2  12337.60  13058.40    519.46 o
       470    1   2  12   2  12337.60  13058.40    519.46 o
       471    4   2  -6  -2  12336.00  12618.90    639.34 o
       471    3  -2   6  -2  12336.00  12618.90    639.34 o
       471    2   2 -12   2  12336.00  12618.90    639.34 o
       471    1  -2  12  -2  12336.00  12618.90    639.34 o
       472    4  -4  -6   2  60169.80  71134.10   2549.35 o
       472    3   4   6   2  60169.80  71134.10   2549.35 o
       472    2  -4 -12  -2  60169.80  71134.10   2549.35 o
       472    1   4  12   2  60169.80  71134.10   2549.35 o
       473    4   4  -6  -2  60171.80  72780.40   4411.41 o
       473    3  -4   6  -2  60171.80  72780.40   4411.41 o
       473    2   4 -12   2  60171.80  72780.40   4411.41 o
       473    1  -4  12  -2  60171.80  72780.40   4411.41 o
       474    4  -6  -6   2  22354.80  25030.00    791.18 o
       474    3   6   6   2  22354.80  25030.00    791.18 o
       474    2  -6 -12  -2  22354.80  25030.00    791.18 o
       474    1   6  12   2  22354.80  25030.00    791.18 o
       475    4   6  -6  -2  22361.90  22288.80   1574.36 o
       475    3  -6   6  -2  22361.90  22288.80   1574.36 o
       475    2   6 -12   2  22361.90  22288.80   1574.36 o
       475    1  -6  12  -2  22361.90  22288.80   1574.36 o
       476    4  -8  -6   2  28964.20  31215.60    959.00 o
       476    3   8   6   2  28964.20  31215.60    959.00 o
       476    2  -8 -12  -2  28964.20  31215.60    959.00 o
       476    1   8  12   2  28964.20  31215.60    959.00 o
       477    4 -10  -6   2  15049.30  14177.30    735.24 o
       477    3  10   6   2  15049.30  14177.30    735.24 o
       477    2 -10 -12  -2  15049.30  14177.30    735.24 o
       477    1  10  12   2  15049.30  14177.30    735.24 o
       478    4 -12  -6   2  10890.60  11196.40    591.39 o
       478    3  12   6   2  10890.60  11196.40    591.39 o
       478    2 -12 -12  -2  10890.60  11196.40    591.39 o
       478    1  12  12   2  10890.60  11196.40    591.39 o
       479    4 -14  -6   2   3797.01   3963.88    359.63 o
       479    3  14   6   2   3797.01   3963.88    359.63 o
       479    2 -14 -12  -2   3797.01   3963.88    359.63 o
       479    1  14  12   2   3797.01   3963.88    359.63 o
       480    4 -16  -6   2   2878.43   2597.30    391.59 o
       480    3  16   6   2   2878.43   2597.30    391.59 o
       480    2 -16 -12  -2   2878.43   2597.30    391.59 o
       480    1  16  12   2   2878.43   2597.30    391.59 o
       481    4 -18  -6   2   2389.91   2317.59    391.59 o
       481    3  18   6   2   2389.91   2317.59    391.59 o
       481    2 -18 -12  -2   2389.91   2317.59    391.59 o
       481    1  18  12   2   2389.91   2317.59    391.59 o
       482    4 -16  -7  -2   1131.99    647.33    391.59 <
       482    3  16   7  -2   1131.99    647.33    391.59 <
       482    2 -16 -14   2   1131.99    647.33    391.59 <
       482    1  16  14  -2   1131.99    647.33    391.59 <
       483    4 -14  -7  -2   6432.57   7640.06    503.48 o
       483    3  14   7  -2   6432.57   7640.06    503.48 o
       483    2 -14 -14   2   6432.57   7640.06    503.48 o
       483    1  14  14  -2   6432.57   7640.06    503.48 o
       484    4 -12  -7  -2   8866.44   7616.08    511.47 o
       484    3  12   7  -2   8866.44   7616.08    511.47 o
       484    2 -12 -14   2   8866.44   7616.08    511.47 o
       484    1  12  14  -2   8866.44   7616.08    511.47 o
       485    4 -10  -7  -2  19912.60  18932.30    974.99 o
       485    3  10   7  -2  19912.60  18932.30    974.99 o
       485    2 -10 -14   2  19912.60  18932.30    974.99 o
       485    1  10  14  -2  19912.60  18932.30    974.99 o
       486    4  -8  -7  -2  23311.10  24694.30   1126.83 o
       486    3   8   7  -2  23311.10  24694.30   1126.83 o
       486    2  -8 -14   2  23311.10  24694.30   1126.83 o
       486    1   8  14  -2  23311.10  24694.30   1126.83 o
       487    4  -6  -7  -2  10213.80   9813.80    775.19 o
       487    3   6   7  -2  10213.80   9813.80    775.19 o
       487    2  -6 -14   2  10213.80   9813.80    775.19 o
       487    1   6  14  -2  10213.80   9813.80    775.19 o
       488    4   4  -7   2  14767.90  17925.40   1078.88 o
       488    3  -4   7   2  14767.90  17925.40   1078.88 o
       488    2   4 -14  -2  14767.90  17925.40   1078.88 o
       488    1  -4  14   2  14767.90  17925.40   1078.88 o
       489    4  -4  -7  -2  14771.10  15567.80   1070.89 o
       489    3   4   7  -2  14771.10  15567.80   1070.89 o
       489    2  -4 -14   2  14771.10  15567.80   1070.89 o
       489    1   4  14  -2  14771.10  15567.80   1070.89 o
       490    4   2  -7   2  22915.00  26804.10   1678.26 o
       490    3  -2   7   2  22915.00  26804.10   1678.26 o
       490    2   2 -14  -2  22915.00  26804.10   1678.26 o
       490    1  -2  14   2  22915.00  26804.10   1678.26 o
       491    4  -2  -7  -2  22908.30  25741.20   1182.77 o
       491    3   2   7  -2  22908.30  25741.20   1182.77 o
       491    2  -2 -14   2  22908.30  25741.20   1182.77 o
       491    1   2  14  -2  22908.30  25741.20   1182.77 o
       492    4   0  -7   2  13905.60  18348.90    599.38 o
       492    3   0   7   2  13905.60  18348.90    599.38 o
       492    2   0 -14  -2  13905.60  18348.90    599.38 o
       492    1   0  14   2  13905.60  18348.90    599.38 o
       493    4  -2  -7   2  23789.60  26756.20    966.99 o
       493    3   2   7   2  23789.60  26756.20    966.99 o
       493    2  -2 -14  -2  23789.60  26756.20    966.99 o
       493    1   2  14   2  23789.60  26756.20    966.99 o
       494    4   2  -7  -2  23796.20  25853.10   1190.76 o
       494    3  -2   7  -2  23796.20  25853.10   1190.76 o
       494    2   2 -14   2  23796.20  25853.10   1190.76 o
       494    1  -2  14  -2  23796.20  25853.10   1190.76 o
       495    4  -4  -7   2  13935.90  15927.40    623.35 o
       495    3   4   7   2  13935.90  15927.40    623.35 o
       495    2  -4 -14  -2  13935.90  15927.40    623.35 o
       495    1   4  14   2  13935.90  15927.40    623.35 o
       496    4   4  -7  -2  13932.60  16574.80   1070.89 o
       496    3  -4   7  -2  13932.60  16574.80   1070.89 o
       496    2   4 -14   2  13932.60  16574.80   1070.89 o
       496    1  -4  14  -2  13932.60  16574.80   1070.89 o
       497    4  -6  -7   2  11130.60  11220.30    391.59 o
       497    3   6   7   2  11130.60  11220.30    391.59 o
       497    2  -6 -14  -2  11130.60  11220.30    391.59 o
       497    1   6  14   2  11130.60  11220.30    391.59 o
       498    4   6  -7  -2  11121.20  12203.30    791.18 o
       498    3  -6   7  -2  11121.20  12203.30    791.18 o
       498    2   6 -14   2  11121.20  12203.30    791.18 o
       498    1  -6  14  -2  11121.20  12203.30    791.18 o
       499    4  -8  -7   2  21889.00  24526.50    919.04 o
       499    3   8   7   2  21889.00  24526.50    919.04 o
       499    2  -8 -14  -2  21889.00  24526.50    919.04 o
       499    1   8  14   2  21889.00  24526.50    919.04 o
       500    4 -10  -7   2  21501.00  21817.30    966.99 o
       500    3  10   7   2  21501.00  21817.30    966.99 o
       500    2 -10 -14  -2  21501.00  21817.30    966.99 o
       500    1  10  14   2  21501.00  21817.30    966.99 o
       501    4 -12  -7   2   8322.94   7496.21    503.48 o
       501    3  12   7   2   8322.94   7496.21    503.48 o
       501    2 -12 -14  -2   8322.94   7496.21    503.48 o
       501    1  12  14   2   8322.94   7496.21    503.48 o
       502    4 -14  -7   2   6679.81   7016.71    479.50 o
       502    3  14   7   2   6679.81   7016.71    479.50 o
       502    2 -14 -14  -2   6679.81   7016.71    479.50 o
       502    1  14  14   2   6679.81   7016.71    479.50 o
       503    4 -16  -7   2   1092.18   1078.88    479.50 <
       503    3  16   7   2   1092.18   1078.88    479.50 <
       503    2 -16 -14  -2   1092.18   1078.88    479.50 <
       503    1  16  14   2   1092.18   1078.88    479.50 <
       504    4 -16  -8  -2    222.99    503.48    383.60 <
       504    3  16   8  -2    222.99    503.48    383.60 <
       504    2 -16 -16   2    222.99    503.48    383.60 <
       504    1  16  16  -2    222.99    503.48    383.60 <
       505    4 -14  -8  -2   8304.16   7967.72    535.44 o
       505    3  14   8  -2   8304.16   7967.72    535.44 o
       505    2 -14 -16   2   8304.16   7967.72    535.44 o
       505    1  14  16  -2   8304.16   7967.72    535.44 o
       506    4 -12  -8  -2   1389.72   1510.43    303.68 o
       506    3  12   8  -2   1389.72   1510.43    303.68 o
       506    2 -12 -16   2   1389.72   1510.43    303.68 o
       506    1  12  16  -2   1389.72   1510.43    303.68 o
       507    4 -10  -8  -2  35414.90  35922.70   1582.36 o
       507    3  10   8  -2  35414.90  35922.70   1582.36 o
       507    2 -10 -16   2  35414.90  35922.70   1582.36 o
       507    1  10  16  -2  35414.90  35922.70   1582.36 o
       508    4  -8  -8  -2   1250.16   1270.68    231.76 o
       508    3   8   8  -2   1250.16   1270.68    231.76 o
       508    2  -8 -16   2   1250.16   1270.68    231.76 o
       508    1   8  16  -2   1250.16   1270.68    231.76 o
       509    4  -6  -8  -2  41390.10  42891.40   2717.18 o
       509    3   6   8  -2  41390.10  42891.40   2717.18 o
       509    2  -6 -16   2  41390.10  42891.40   2717.18 o
       509    1   6  16  -2  41390.10  42891.40   2717.18 o
       510    4   4  -8   2   3092.13   4395.43    391.59 o
       510    3  -4   8   2   3092.13   4395.43    391.59 o
       510    2   4 -16  -2   3092.13   4395.43    391.59 o
       510    1  -4  16   2   3092.13   4395.43    391.59 o
       511    4  -4  -8  -2   3091.33   4011.83    383.60 o
       511    3   4   8  -2   3091.33   4011.83    383.60 o
       511    2  -4 -16   2   3091.33   4011.83    383.60 o
       511    1   4  16  -2   3091.33   4011.83    383.60 o
       512    4   2  -8   2  53781.70  63230.30   3828.02 o
       512    3  -2   8   2  53781.70  63230.30   3828.02 o
       512    2   2 -16  -2  53781.70  63230.30   3828.02 o
       512    1  -2  16   2  53781.70  63230.30   3828.02 o
       513    4  -2  -8  -2  53767.30  62958.60   2701.19 o
       513    3   2   8  -2  53767.30  62958.60   2701.19 o
       513    2  -2 -16   2  53767.30  62958.60   2701.19 o
       513    1   2  16  -2  53767.30  62958.60   2701.19 o
       514    4   0  -8   2  60518.00  74578.50   2693.20 o
       514    3   0   8   2  60518.00  74578.50   2693.20 o
       514    2   0 -16  -2  60518.00  74578.50   2693.20 o
       514    1   0  16   2  60518.00  74578.50   2693.20 o
       515    4  -2  -8   2  52494.40  61160.40   2213.70 o
       515    3   2   8   2  52494.40  61160.40   2213.70 o
       515    2  -2 -16  -2  52494.40  61160.40   2213.70 o
       515    1   2  16   2  52494.40  61160.40   2213.70 o
       516    4   2  -8  -2  52508.70  58235.50   2709.18 o
       516    3  -2   8  -2  52508.70  58235.50   2709.18 o
       516    2   2 -16   2  52508.70  58235.50   2709.18 o
       516    1  -2  16  -2  52508.70  58235.50   2709.18 o
       517    4  -4  -8   2   3277.48   4587.23    239.75 o
       517    3   4   8   2   3277.48   4587.23    239.75 o
       517    2  -4 -16  -2   3277.48   4587.23    239.75 o
       517    1   4  16   2   3277.48   4587.23    239.75 o
       518    4   4  -8  -2   3278.28   4067.77    375.61 o
       518    3  -4   8  -2   3278.28   4067.77    375.61 o
       518    2   4 -16   2   3278.28   4067.77    375.61 o
       518    1  -4  16  -2   3278.28   4067.77    375.61 o
       519    4  -6  -8   2  38573.20  43147.20   1358.59 o
       519    3   6   8   2  38573.20  43147.20   1358.59 o
       519    2  -6 -16  -2  38573.20  43147.20   1358.59 o
       519    1   6  16   2  38573.20  43147.20   1358.59 o
       520    4  -8  -8   2   1373.24   1582.36    183.81 o
       520    3   8   8   2   1373.24   1582.36    183.81 o
       520    2  -8 -16  -2   1373.24   1582.36    183.81 o
       520    1   8  16   2   1373.24   1582.36    183.81 o
       521    4 -10  -8   2  33003.90  33221.50   1582.36 o
       521    3  10   8   2  33003.90  33221.50   1582.36 o
       521    2 -10 -16  -2  33003.90  33221.50   1582.36 o
       521    1  10  16   2  33003.90  33221.50   1582.36 o
       522    4 -12  -8   2   1267.74   1638.30    287.70 o
       522    3  12   8   2   1267.74   1638.30    287.70 o
       522    2 -12 -16  -2   1267.74   1638.30    287.70 o
       522    1  12  16   2   1267.74   1638.30    287.70 o
       523    4 -14  -8   2   7988.25   7296.42    495.48 o
       523    3  14   8   2   7988.25   7296.42    495.48 o
       523    2 -14 -16  -2   7988.25   7296.42    495.48 o
       523    1  14  16   2   7988.25   7296.42    495.48 o
       524    4 -16  -8   2    201.17    223.77    487.49 <
       524    3  16   8   2    201.17    223.77    487.49 <
       524    2 -16 -16  -2    201.17    223.77    487.49 <
       524    1  16  16   2    201.17    223.77    487.49 <
       525    4 -16  -9  -2    169.27    407.58    367.62 <
       525    3  16   9  -2    169.27    407.58    367.62 <
       525    2 -16 -18   2    169.27    407.58    367.62 <
       525    1  16  18  -2    169.27    407.58    367.62 <
       526    4 -14  -9  -2   7160.56   8439.23    543.43 o
       526    3  14   9  -2   7160.56   8439.23    543.43 o
       526    2 -14 -18   2   7160.56   8439.23    543.43 o
       526    1  14  18  -2   7160.56   8439.23    543.43 o
       527    4 -12  -9  -2   1399.24   1965.96    311.68 o
       527    3  12   9  -2   1399.24   1965.96    311.68 o
       527    2 -12 -18   2   1399.24   1965.96    311.68 o
       527    1  12  18  -2   1399.24   1965.96    311.68 o
       528    4 -10  -9  -2  17095.00  15831.50    831.14 o
       528    3  10   9  -2  17095.00  15831.50    831.14 o
       528    2 -10 -18   2  17095.00  15831.50    831.14 o
       528    1  10  18  -2  17095.00  15831.50    831.14 o
       529    4  -8  -9  -2   2952.48   3931.91    295.69 o
       529    3   8   9  -2   2952.48   3931.91    295.69 o
       529    2  -8 -18   2   2952.48   3931.91    295.69 o
       529    1   8  18  -2   2952.48   3931.91    295.69 o
       530    4  -6  -9  -2  38598.90  39854.60   2741.15 o
       530    3   6   9  -2  38598.90  39854.60   2741.15 o
       530    2  -6 -18   2  38598.90  39854.60   2741.15 o
       530    1   6  18  -2  38598.90  39854.60   2741.15 o
       531    4  -4  -9  -2    896.13   1702.23    263.73 o
       531    3   4   9  -2    896.13   1702.23    263.73 o
       531    2  -4 -18   2    896.13   1702.23    263.73 o
       531    1   4  18  -2    896.13   1702.23    263.73 o
       532    4   2  -9   2  56817.20  66355.00   4147.69 o
       532    3  -2   9   2  56817.20  66355.00   4147.69 o
       532    2   2 -18  -2  56817.20  66355.00   4147.69 o
       532    1  -2  18   2  56817.20  66355.00   4147.69 o
       533    4  -2  -9  -2  56809.10  64836.60   2932.95 o
       533    3   2   9  -2  56809.10  64836.60   2932.95 o
       533    2  -2 -18   2  56809.10  64836.60   2932.95 o
       533    1   2  18  -2  56809.10  64836.60   2932.95 o
       534    4   0  -9   2    370.54    119.88    151.84 <
       534    3   0   9   2    370.54    119.88    151.84 <
       534    2   0 -18  -2    370.54    119.88    151.84 <
       534    1   0  18   2    370.54    119.88    151.84 <
       535    4  -2  -9   2  58403.80  67705.60   2397.51 o
       535    3   2   9   2  58403.80  67705.60   2397.51 o
       535    2  -2 -18  -2  58403.80  67705.60   2397.51 o
       535    1   2  18   2  58403.80  67705.60   2397.51 o
       536    4   2  -9  -2  58411.90  65396.00   2932.95 o
       536    3  -2   9  -2  58411.90  65396.00   2932.95 o
       536    2   2 -18   2  58411.90  65396.00   2932.95 o
       536    1  -2  18  -2  58411.90  65396.00   2932.95 o
       537    4  -4  -9   2    975.01   1334.61    167.83 o
       537    3   4   9   2    975.01   1334.61    167.83 o
       537    2  -4 -18  -2    975.01   1334.61    167.83 o
       537    1   4  18   2    975.01   1334.61    167.83 o
       538    4  -6  -9   2  41769.30  45017.20   1941.98 o
       538    3   6   9   2  41769.30  45017.20   1941.98 o
       538    2  -6 -18  -2  41769.30  45017.20   1941.98 o
       538    1   6  18   2  41769.30  45017.20   1941.98 o
       539    4  -8  -9   2   2697.57   3100.78    271.72 o
       539    3   8   9   2   2697.57   3100.78    271.72 o
       539    2  -8 -18  -2   2697.57   3100.78    271.72 o
       539    1   8  18   2   2697.57   3100.78    271.72 o
       540    4 -10  -9   2  18485.70  17597.70    831.14 o
       540    3  10   9   2  18485.70  17597.70    831.14 o
       540    2 -10 -18  -2  18485.70  17597.70    831.14 o
       540    1  10  18   2  18485.70  17597.70    831.14 o
       541    4 -12  -9   2   1437.08   1782.15    303.68 o
       541    3  12   9   2   1437.08   1782.15    303.68 o
       541    2 -12 -18  -2   1437.08   1782.15    303.68 o
       541    1  12  18   2   1437.08   1782.15    303.68 o
       542    4 -14  -9   2   7077.13   7016.71    527.45 o
       542    3  14   9   2   7077.13   7016.71    527.45 o
       542    2 -14 -18  -2   7077.13   7016.71    527.45 o
       542    1  14  18   2   7077.13   7016.71    527.45 o
       543    4 -16  -9   2    186.80   -655.32    367.62 <
       543    3  16   9   2    186.80   -655.32    367.62 <
       543    2 -16 -18  -2    186.80   -655.32    367.62 <
       543    1  16  18   2    186.80   -655.32    367.62 <
       544    4 -16 -10  -2   1688.09   1870.06    431.55 o
       544    3  16  10  -2   1688.09   1870.06    431.55 o
       544    2 -16 -20   2   1688.09   1870.06    431.55 o
       544    1  16  20  -2   1688.09   1870.06    431.55 o
       545    4 -14 -10  -2   5699.17   6201.55    463.52 o
       545    3  14  10  -2   5699.17   6201.55    463.52 o
       545    2 -14 -20   2   5699.17   6201.55    463.52 o
       545    1  14  20  -2   5699.17   6201.55    463.52 o
       546    4 -12 -10  -2   6817.88   7488.22    471.51 o
       546    3  12  10  -2   6817.88   7488.22    471.51 o
       546    2 -12 -20   2   6817.88   7488.22    471.51 o
       546    1  12  20  -2   6817.88   7488.22    471.51 o
       547    4 -10 -10  -2  10850.70  10557.00    575.40 o
       547    3  10  10  -2  10850.70  10557.00    575.40 o
       547    2 -10 -20   2  10850.70  10557.00    575.40 o
       547    1  10  20  -2  10850.70  10557.00    575.40 o
       548    4  -8 -10  -2  25174.20  26572.40   1814.11 o
       548    3   8  10  -2  25174.20  26572.40   1814.11 o
       548    2  -8 -20   2  25174.20  26572.40   1814.11 o
       548    1   8  20  -2  25174.20  26572.40   1814.11 o
       549    4  -6 -10  -2  39036.40  43970.30   2653.24 o
       549    3   6  10  -2  39036.40  43970.30   2653.24 o
       549    2  -6 -20   2  39036.40  43970.30   2653.24 o
       549    1   6  20  -2  39036.40  43970.30   2653.24 o
       550    4  -4 -10  -2  18478.50  21641.50   1478.46 o
       550    3   4  10  -2  18478.50  21641.50   1478.46 o
       550    2  -4 -20   2  18478.50  21641.50   1478.46 o
       550    1   4  20  -2  18478.50  21641.50   1478.46 o
       551    4  -2 -10  -2  50450.60  57148.60   3524.34 o
       551    3   2  10  -2  50450.60  57148.60   3524.34 o
       551    2  -2 -20   2  50450.60  57148.60   3524.34 o
       551    1   2  20  -2  50450.60  57148.60   3524.34 o
       552    4   0 -10   2   8924.53   8926.72    479.50 o
       552    3   0  10   2   8924.53   8926.72    479.50 o
       552    2   0 -20  -2   8924.53   8926.72    479.50 o
       552    1   0  20   2   8924.53   8926.72    479.50 o
       553    4  -2 -10   2  48985.20  55702.10   2037.88 o
       553    3   2  10   2  48985.20  55702.10   2037.88 o
       553    2  -2 -20  -2  48985.20  55702.10   2037.88 o
       553    1   2  20   2  48985.20  55702.10   2037.88 o
       554    4   2 -10  -2  48989.40  56301.50   3532.33 o
       554    3  -2  10  -2  48989.40  56301.50   3532.33 o
       554    2   2 -20   2  48989.40  56301.50   3532.33 o
       554    1  -2  20  -2  48989.40  56301.50   3532.33 o
       555    4  -4 -10   2  19512.00  23223.90   1054.90 o
       555    3   4  10   2  19512.00  23223.90   1054.90 o
       555    2  -4 -20  -2  19512.00  23223.90   1054.90 o
       555    1   4  20   2  19512.00  23223.90   1054.90 o
       556    4  -6 -10   2  36414.30  40581.80   1870.06 o
       556    3   6  10   2  36414.30  40581.80   1870.06 o
       556    2  -6 -20  -2  36414.30  40581.80   1870.06 o
       556    1   6  20   2  36414.30  40581.80   1870.06 o
       557    4  -8 -10   2  27021.40  28362.50   1286.66 o
       557    3   8  10   2  27021.40  28362.50   1286.66 o
       557    2  -8 -20  -2  27021.40  28362.50   1286.66 o
       557    1   8  20   2  27021.40  28362.50   1286.66 o
       558    4 -10 -10   2  10055.60   9198.44    567.41 o
       558    3  10  10   2  10055.60   9198.44    567.41 o
       558    2 -10 -20  -2  10055.60   9198.44    567.41 o
       558    1  10  20   2  10055.60   9198.44    567.41 o
       559    4 -12 -10   2   6141.27   5346.44    431.55 o
       559    3  12  10   2   6141.27   5346.44    431.55 o
       559    2 -12 -20  -2   6141.27   5346.44    431.55 o
       559    1  12  20   2   6141.27   5346.44    431.55 o
       560    4 -14 -10   2   5498.50   4938.87    463.52 o
       560    3  14  10   2   5498.50   4938.87    463.52 o
       560    2 -14 -20  -2   5498.50   4938.87    463.52 o
       560    1  14  20   2   5498.50   4938.87    463.52 o
       561    4 -16 -10   2   1697.39   1838.09    399.58 o
       561    3  16  10   2   1697.39   1838.09    399.58 o
       561    2 -16 -20  -2   1697.39   1838.09    399.58 o
       561    1  16  20   2   1697.39   1838.09    399.58 o
       562    4 -16 -11  -2   5419.14   4579.24    495.48 o
       562    3  16  11  -2   5419.14   4579.24    495.48 o
       562    2 -16 -22   2   5419.14   4579.24    495.48 o
       562    1  16  22  -2   5419.14   4579.24    495.48 o
       563    4 -14 -11  -2   4218.78   4187.65    423.56 o
       563    3  14  11  -2   4218.78   4187.65    423.56 o
       563    2 -14 -22   2   4218.78   4187.65    423.56 o
       563    1  14  22  -2   4218.78   4187.65    423.56 o
       564    4 -12 -11  -2  16688.40  15152.30    799.17 o
       564    3  12  11  -2  16688.40  15152.30    799.17 o
       564    2 -12 -22   2  16688.40  15152.30    799.17 o
       564    1  12  22  -2  16688.40  15152.30    799.17 o
       565    4 -10 -11  -2   5685.39   6641.10    439.54 o
       565    3  10  11  -2   5685.39   6641.10    439.54 o
       565    2 -10 -22   2   5685.39   6641.10    439.54 o
       565    1  10  22  -2   5685.39   6641.10    439.54 o
       566    4  -8 -11  -2  50791.40  52129.80   3156.72 o
       566    3   8  11  -2  50791.40  52129.80   3156.72 o
       566    2  -8 -22   2  50791.40  52129.80   3156.72 o
       566    1   8  22  -2  50791.40  52129.80   3156.72 o
       567    4  -6 -11  -2  36726.60  41748.60   2661.23 o
       567    3   6  11  -2  36726.60  41748.60   2661.23 o
       567    2  -6 -22   2  36726.60  41748.60   2661.23 o
       567    1   6  22  -2  36726.60  41748.60   2661.23 o
       568    4  -4 -11  -2  39143.50  42587.70   2693.20 o
       568    3   4  11  -2  39143.50  42587.70   2693.20 o
       568    2  -4 -22   2  39143.50  42587.70   2693.20 o
       568    1   4  22  -2  39143.50  42587.70   2693.20 o
       569    4  -2 -11  -2  49398.90  56836.90   3660.20 o
       569    3   2  11  -2  49398.90  56836.90   3660.20 o
       569    2  -2 -22   2  49398.90  56836.90   3660.20 o
       569    1   2  22  -2  49398.90  56836.90   3660.20 o
       570    4   0 -11   2  27926.40  29137.70   1886.04 o
       570    3   0  11   2  27926.40  29137.70   1886.04 o
       570    2   0 -22  -2  27926.40  29137.70   1886.04 o
       570    1   0  22   2  27926.40  29137.70   1886.04 o
       571    4  -2 -11   2  50319.70  58283.40   2589.31 o
       571    3   2  11   2  50319.70  58283.40   2589.31 o
       571    2  -2 -22  -2  50319.70  58283.40   2589.31 o
       571    1   2  22   2  50319.70  58283.40   2589.31 o
       572    4   2 -11  -2  50322.70  58858.80   3660.20 o
       572    3  -2  11  -2  50322.70  58858.80   3660.20 o
       572    2   2 -22   2  50322.70  58858.80   3660.20 o
       572    1  -2  22  -2  50322.70  58858.80   3660.20 o
       573    4  -4 -11   2  37036.40  42260.10   1902.02 o
       573    3   4  11   2  37036.40  42260.10   1902.02 o
       573    2  -4 -22  -2  37036.40  42260.10   1902.02 o
       573    1   4  22   2  37036.40  42260.10   1902.02 o
       574    4  -6 -11   2  38427.70  41772.60   1886.04 o
       574    3   6  11   2  38427.70  41772.60   1886.04 o
       574    2  -6 -22  -2  38427.70  41772.60   1886.04 o
       574    1   6  22   2  38427.70  41772.60   1886.04 o
       575    4  -8 -11   2  47309.30  48373.70   2237.67 o
       575    3   8  11   2  47309.30  48373.70   2237.67 o
       575    2  -8 -22  -2  47309.30  48373.70   2237.67 o
       575    1   8  22   2  47309.30  48373.70   2237.67 o
       576    4 -10 -11   2   5989.71   6321.43    431.55 o
       576    3  10  11   2   5989.71   6321.43    431.55 o
       576    2 -10 -22  -2   5989.71   6321.43    431.55 o
       576    1  10  22   2   5989.71   6321.43    431.55 o
       577    4 -12 -11   2  15597.40  13897.60    775.19 o
       577    3  12  11   2  15597.40  13897.60    775.19 o
       577    2 -12 -22  -2  15597.40  13897.60    775.19 o
       577    1  12  22   2  15597.40  13897.60    775.19 o
       578    4 -14 -11   2   4437.11   4067.77    407.58 o
       578    3  14  11   2   4437.11   4067.77    407.58 o
       578    2 -14 -22  -2   4437.11   4067.77    407.58 o
       578    1  14  22   2   4437.11   4067.77    407.58 o
       579    4 -16 -11   2   5157.42   4635.18    495.48 o
       579    3  16  11   2   5157.42   4635.18    495.48 o
       579    2 -16 -22  -2   5157.42   4635.18    495.48 o
       579    1  16  22   2   5157.42   4635.18    495.48 o
       580    4 -14 -12  -2   1133.39    887.08    391.59 <
       580    3  14  12  -2   1133.39    887.08    391.59 <
       580    2 -14 -24   2   1133.39    887.08    391.59 <
       580    1  14  24  -2   1133.39    887.08    391.59 <
       581    4 -12 -12  -2  24283.70  20714.50   1062.90 o
       581    3  12  12  -2  24283.70  20714.50   1062.90 o
       581    2 -12 -24   2  24283.70  20714.50   1062.90 o
       581    1  12  24  -2  24283.70  20714.50   1062.90 o
       582    4 -10 -12  -2   7491.54   8463.20    519.46 o
       582    3  10  12  -2   7491.54   8463.20    519.46 o
       582    2 -10 -24   2   7491.54   8463.20    519.46 o
       582    1  10  24  -2   7491.54   8463.20    519.46 o
       583    4  -8 -12  -2  29473.60  29545.30   2005.92 o
       583    3   8  12  -2  29473.60  29545.30   2005.92 o
       583    2  -8 -24   2  29473.60  29545.30   2005.92 o
       583    1   8  24  -2  29473.60  29545.30   2005.92 o
       584    4  -6 -12  -2    312.67   1206.75    343.64 o
       584    3   6  12  -2    312.67   1206.75    343.64 o
       584    2  -6 -24   2    312.67   1206.75    343.64 o
       584    1   6  24  -2    312.67   1206.75    343.64 o
       585    4  -4 -12  -2  40964.80  42387.90   2892.99 o
       585    3   4  12  -2  40964.80  42387.90   2892.99 o
       585    2  -4 -24   2  40964.80  42387.90   2892.99 o
       585    1   4  24  -2  40964.80  42387.90   2892.99 o
       586    4  -2 -12  -2   2454.32   3068.81    447.54 o
       586    3   2  12  -2   2454.32   3068.81    447.54 o
       586    2  -2 -24   2   2454.32   3068.81    447.54 o
       586    1   2  24  -2   2454.32   3068.81    447.54 o
       587    4   0 -12   2  53304.00  58227.50   3684.17 o
       587    3   0  12   2  53304.00  58227.50   3684.17 o
       587    2   0 -24  -2  53304.00  58227.50   3684.17 o
       587    1   0  24   2  53304.00  58227.50   3684.17 o
       588    4  -2 -12   2   2377.21   3404.46    287.70 o
       588    3   2  12   2   2377.21   3404.46    287.70 o
       588    2  -2 -24  -2   2377.21   3404.46    287.70 o
       588    1   2  24   2   2377.21   3404.46    287.70 o
       589    4   2 -12  -2   2376.00   3420.44    415.57 o
       589    3  -2  12  -2   2376.00   3420.44    415.57 o
       589    2   2 -24   2   2376.00   3420.44    415.57 o
       589    1  -2  24  -2   2376.00   3420.44    415.57 o
       590    4  -4 -12   2  43402.30  47135.00   2045.87 o
       590    3   4  12   2  43402.30  47135.00   2045.87 o
       590    2  -4 -24  -2  43402.30  47135.00   2045.87 o
       590    1   4  24   2  43402.30  47135.00   2045.87 o
       591    4  -6 -12   2    332.07    423.56    383.60 <
       591    3   6  12   2    332.07    423.56    383.60 <
       591    2  -6 -24  -2    332.07    423.56    383.60 <
       591    1   6  24   2    332.07    423.56    383.60 <
       592    4  -8 -12   2  32022.80  31255.50   1438.50 o
       592    3   8  12   2  32022.80  31255.50   1438.50 o
       592    2  -8 -24  -2  32022.80  31255.50   1438.50 o
       592    1   8  24   2  32022.80  31255.50   1438.50 o
       593    4 -10 -12   2   7728.86   7775.92    511.47 o
       593    3  10  12   2   7728.86   7775.92    511.47 o
       593    2 -10 -24  -2   7728.86   7775.92    511.47 o
       593    1  10  24   2   7728.86   7775.92    511.47 o
       594    4 -12 -12   2  26123.40  21505.60   1038.92 o
       594    3  12  12   2  26123.40  21505.60   1038.92 o
       594    2 -12 -24  -2  26123.40  21505.60   1038.92 o
       594    1  12  24   2  26123.40  21505.60   1038.92 o
       595    4 -14 -12   2   1215.56   1390.55    383.60 o
       595    3  14  12   2   1215.56   1390.55    383.60 o
       595    2 -14 -24  -2   1215.56   1390.55    383.60 o
       595    1  14  24   2   1215.56   1390.55    383.60 o
       596    4 -14 -13  -2    622.71    887.08    391.59 <
       596    3  14  13  -2    622.71    887.08    391.59 <
       596    2 -14 -26   2    622.71    887.08    391.59 <
       596    1  14  26  -2    622.71    887.08    391.59 <
       597    4 -12 -13  -2  15876.50  13474.00    751.22 o
       597    3  12  13  -2  15876.50  13474.00    751.22 o
       597    2 -12 -26   2  15876.50  13474.00    751.22 o
       597    1  12  26  -2  15876.50  13474.00    751.22 o
       598    4 -10 -13  -2   5760.60   5618.16    455.53 o
       598    3  10  13  -2   5760.60   5618.16    455.53 o
       598    2 -10 -26   2   5760.60   5618.16    455.53 o
       598    1  10  26  -2   5760.60   5618.16    455.53 o
       599    4  -8 -13  -2  10763.70   9446.18    823.14 o
       599    3   8  13  -2  10763.70   9446.18    823.14 o
       599    2  -8 -26   2  10763.70   9446.18    823.14 o
       599    1   8  26  -2  10763.70   9446.18    823.14 o
       600    4  -6 -13  -2  14294.00  15767.60   1142.81 o
       600    3   6  13  -2  14294.00  15767.60   1142.81 o
       600    2  -6 -26   2  14294.00  15767.60   1142.81 o
       600    1   6  26  -2  14294.00  15767.60   1142.81 o
       601    4  -4 -13  -2  28428.90  30456.30   1957.96 o
       601    3   4  13  -2  28428.90  30456.30   1957.96 o
       601    2  -4 -26   2  28428.90  30456.30   1957.96 o
       601    1   4  26  -2  28428.90  30456.30   1957.96 o
       602    4  -2 -13  -2  10745.00  10309.30    903.06 o
       602    3   2  13  -2  10745.00  10309.30    903.06 o
       602    2  -2 -26   2  10745.00  10309.30    903.06 o
       602    1   2  26  -2  10745.00  10309.30    903.06 o
       603    4   0 -13   2  31308.90  34668.00   2245.67 o
       603    3   0  13   2  31308.90  34668.00   2245.67 o
       603    2   0 -26  -2  31308.90  34668.00   2245.67 o
       603    1   0  26   2  31308.90  34668.00   2245.67 o
       604    4  -2 -13   2  10819.50  10836.70    591.39 o
       604    3   2  13   2  10819.50  10836.70    591.39 o
       604    2  -2 -26  -2  10819.50  10836.70    591.39 o
       604    1   2  26   2  10819.50  10836.70    591.39 o
       605    4   2 -13  -2  10821.30  10748.80    831.14 o
       605    3  -2  13  -2  10821.30  10748.80    831.14 o
       605    2   2 -26   2  10821.30  10748.80    831.14 o
       605    1  -2  26  -2  10821.30  10748.80    831.14 o
       606    4  -4 -13   2  26895.40  29441.40   1374.57 o
       606    3   4  13   2  26895.40  29441.40   1374.57 o
       606    2  -4 -26  -2  26895.40  29441.40   1374.57 o
       606    1   4  26   2  26895.40  29441.40   1374.57 o
       607    4  -6 -13   2  14644.70  16454.90   1158.80 o
       607    3   6  13   2  14644.70  16454.90   1158.80 o
       607    2  -6 -26  -2  14644.70  16454.90   1158.80 o
       607    1   6  26   2  14644.70  16454.90   1158.80 o
       608    4  -8 -13   2   9977.71   9158.48    599.38 o
       608    3   8  13   2   9977.71   9158.48    599.38 o
       608    2  -8 -26  -2   9977.71   9158.48    599.38 o
       608    1   8  26   2   9977.71   9158.48    599.38 o
       609    4 -10 -13   2   6087.72   6265.49    463.52 o
       609    3  10  13   2   6087.72   6265.49    463.52 o
       609    2 -10 -26  -2   6087.72   6265.49    463.52 o
       609    1  10  26   2   6087.72   6265.49    463.52 o
       610    4 -12 -13   2  14775.10  11356.20    727.24 o
       610    3  12  13   2  14775.10  11356.20    727.24 o
       610    2 -12 -26  -2  14775.10  11356.20    727.24 o
       610    1  12  26   2  14775.10  11356.20    727.24 o
       611    4 -14 -13   2    663.59    -87.91    375.61 <
       611    3  14  13   2    663.59    -87.91    375.61 <
       611    2 -14 -26  -2    663.59    -87.91    375.61 <
       611    1  14  26   2    663.59    -87.91    375.61 <
       612    4 -14 -14  -2   1243.72   1318.63    407.58 o
       612    3  14  14  -2   1243.72   1318.63    407.58 o
       612    2 -14 -28   2   1243.72   1318.63    407.58 o
       612    1  14  28  -2   1243.72   1318.63    407.58 o
       613    4 -12 -14  -2   9847.89   8742.91    623.35 o
       613    3  12  14  -2   9847.89   8742.91    623.35 o
       613    2 -12 -28   2   9847.89   8742.91    623.35 o
       613    1  12  28  -2   9847.89   8742.91    623.35 o
       614    4 -10 -14  -2   1870.10   1742.19    399.58 o
       614    3  10  14  -2   1870.10   1742.19    399.58 o
       614    2 -10 -28   2   1870.10   1742.19    399.58 o
       614    1  10  28  -2   1870.10   1742.19    399.58 o
       615    4  -8 -14  -2   3102.93   4499.32    519.46 o
       615    3   8  14  -2   3102.93   4499.32    519.46 o
       615    2  -8 -28   2   3102.93   4499.32    519.46 o
       615    1   8  28  -2   3102.93   4499.32    519.46 o
       616    4  -6 -14  -2   6222.44   7016.71    639.34 o
       616    3   6  14  -2   6222.44   7016.71    639.34 o
       616    2  -6 -28   2   6222.44   7016.71    639.34 o
       616    1   6  28  -2   6222.44   7016.71    639.34 o
       617    4  -4 -14  -2   9603.93   9078.56    895.07 o
       617    3   4  14  -2   9603.93   9078.56    895.07 o
       617    2  -4 -28   2   9603.93   9078.56    895.07 o
       617    1   4  28  -2   9603.93   9078.56    895.07 o
       618    4  -2 -14  -2   3361.28   4187.65    495.48 o
       618    3   2  14  -2   3361.28   4187.65    495.48 o
       618    2  -2 -28   2   3361.28   4187.65    495.48 o
       618    1   2  28  -2   3361.28   4187.65    495.48 o
       619    4   0 -14   2   9432.89  10509.10    623.35 o
       619    3   0  14   2   9432.89  10509.10    623.35 o
       619    2   0 -28  -2   9432.89  10509.10    623.35 o
       619    1   0  28   2   9432.89  10509.10    623.35 o
       620    4  -2 -14   2   3237.01   3308.56    327.66 o
       620    3   2  14   2   3237.01   3308.56    327.66 o
       620    2  -2 -28  -2   3237.01   3308.56    327.66 o
       620    1   2  28   2   3237.01   3308.56    327.66 o
       621    4   2 -14  -2   3238.80   3588.27    471.51 o
       621    3  -2  14  -2   3238.80   3588.27    471.51 o
       621    2   2 -28   2   3238.80   3588.27    471.51 o
       621    1  -2  28  -2   3238.80   3588.27    471.51 o
       622    4  -4 -14   2  10453.30  11755.80    623.35 o
       622    3   4  14   2  10453.30  11755.80    623.35 o
       622    2  -4 -28  -2  10453.30  11755.80    623.35 o
       622    1   4  28   2  10453.30  11755.80    623.35 o
       623    4  -6 -14   2   5714.51   6529.21    455.53 o
       623    3   6  14   2   5714.51   6529.21    455.53 o
       623    2  -6 -28  -2   5714.51   6529.21    455.53 o
       623    1   6  28   2   5714.51   6529.21    455.53 o
       624    4  -8 -14   2   3087.69   3196.68    527.45 o
       624    3   8  14   2   3087.69   3196.68    527.45 o
       624    2  -8 -28  -2   3087.69   3196.68    527.45 o
       624    1   8  28   2   3087.69   3196.68    527.45 o
       625    4 -10 -14   2   1758.54   2005.92    375.61 o
       625    3  10  14   2   1758.54   2005.92    375.61 o
       625    2 -10 -28  -2   1758.54   2005.92    375.61 o
       625    1  10  28   2   1758.54   2005.92    375.61 o
       626    4 -12 -14   2  10605.50  10021.60    639.34 o
       626    3  12  14   2  10605.50  10021.60    639.34 o
       626    2 -12 -28  -2  10605.50  10021.60    639.34 o
       626    1  12  28   2  10605.50  10021.60    639.34 o
       627    4 -14 -14   2   1364.84   1350.60    431.55 o
       627    3  14  14   2   1364.84   1350.60    431.55 o
       627    2 -14 -28  -2   1364.84   1350.60    431.55 o
       627    1  14  28   2   1364.84   1350.60    431.55 o
       628    4 -12 -15  -2   2117.63   2109.81    415.57 o
       628    3  12  15  -2   2117.63   2109.81    415.57 o
       628    2 -12 -30   2   2117.63   2109.81    415.57 o
       628    1  12  30  -2   2117.63   2109.81    415.57 o
       629    4 -10 -15  -2   2683.49   2948.93    423.56 o
       629    3  10  15  -2   2683.49   2948.93    423.56 o
       629    2 -10 -30   2   2683.49   2948.93    423.56 o
       629    1  10  30  -2   2683.49   2948.93    423.56 o
       630    4  -8 -15  -2   1836.40   2765.13    519.46 o
       630    3   8  15  -2   1836.40   2765.13    519.46 o
       630    2  -8 -30   2   1836.40   2765.13    519.46 o
       630    1   8  30  -2   1836.40   2765.13    519.46 o
       631    4  -6 -15  -2   6534.95   6960.76    695.28 o
       631    3   6  15  -2   6534.95   6960.76    695.28 o
       631    2  -6 -30   2   6534.95   6960.76    695.28 o
       631    1   6  30  -2   6534.95   6960.76    695.28 o
       632    4  -4 -15  -2  16460.40  16678.70   1254.70 o
       632    3   4  15  -2  16460.40  16678.70   1254.70 o
       632    2  -4 -30   2  16460.40  16678.70   1254.70 o
       632    1   4  30  -2  16460.40  16678.70   1254.70 o
       633    4  -2 -15  -2  20653.80  23639.40   1670.26 o
       633    3   2  15  -2  20653.80  23639.40   1670.26 o
       633    2  -2 -30   2  20653.80  23639.40   1670.26 o
       633    1   2  30  -2  20653.80  23639.40   1670.26 o
       634    4   0 -15   2   7448.16   7959.73    527.45 o
       634    3   0  15   2   7448.16   7959.73    527.45 o
       634    2   0 -30  -2   7448.16   7959.73    527.45 o
       634    1   0  30   2   7448.16   7959.73    527.45 o
       635    4  -2 -15   2  21153.50  25373.60   1174.78 o
       635    3   2  15   2  21153.50  25373.60   1174.78 o
       635    2  -2 -30  -2  21153.50  25373.60   1174.78 o
       635    1   2  30   2  21153.50  25373.60   1174.78 o
       636    4   2 -15  -2  21159.10  23887.20   1670.26 o
       636    3  -2  15  -2  21159.10  23887.20   1670.26 o
       636    2   2 -30   2  21159.10  23887.20   1670.26 o
       636    1  -2  30  -2  21159.10  23887.20   1670.26 o
       637    4  -4 -15   2  15889.60  16319.00    839.13 o
       637    3   4  15   2  15889.60  16319.00    839.13 o
       637    2  -4 -30  -2  15889.60  16319.00    839.13 o
       637    1   4  30   2  15889.60  16319.00    839.13 o
       638    4  -6 -15   2   7064.97   7320.39    695.28 o
       638    3   6  15   2   7064.97   7320.39    695.28 o
       638    2  -6 -30  -2   7064.97   7320.39    695.28 o
       638    1   6  30   2   7064.97   7320.39    695.28 o
       639    4  -8 -15   2   1713.10   2709.18    551.43 o
       639    3   8  15   2   1713.10   2709.18    551.43 o
       639    2  -8 -30  -2   1713.10   2709.18    551.43 o
       639    1   8  30   2   1713.10   2709.18    551.43 o
       640    4 -10 -15   2   2788.76   3260.61    447.54 o
       640    3  10  15   2   2788.76   3260.61    447.54 o
       640    2 -10 -30  -2   2788.76   3260.61    447.54 o
       640    1  10  30   2   2788.76   3260.61    447.54 o
       641    4 -12 -15   2   2074.64   2573.33    455.53 o
       641    3  12  15   2   2074.64   2573.33    455.53 o
       641    2 -12 -30  -2   2074.64   2573.33    455.53 o
       641    1  12  30   2   2074.64   2573.33    455.53 o
       642    4 -12 -16  -2    468.03    343.64    399.58 <
       642    3  12  16  -2    468.03    343.64    399.58 <
       642    2 -12 -32   2    468.03    343.64    399.58 <
       642    1  12  32  -2    468.03    343.64    399.58 <
       643    4 -10 -16  -2   4826.54   3891.95    471.51 o
       643    3  10  16  -2   4826.54   3891.95    471.51 o
       643    2 -10 -32   2   4826.54   3891.95    471.51 o
       643    1  10  32  -2   4826.54   3891.95    471.51 o
       644    4  -8 -16  -2  10408.60   8950.70    895.07 o
       644    3   8  16  -2  10408.60   8950.70    895.07 o
       644    2  -8 -32   2  10408.60   8950.70    895.07 o
       644    1   8  32  -2  10408.60   8950.70    895.07 o
       645    4  -6 -16  -2  13139.70  13058.40   1078.88 o
       645    3   6  16  -2  13139.70  13058.40   1078.88 o
       645    2  -6 -32   2  13139.70  13058.40   1078.88 o
       645    1   6  32  -2  13139.70  13058.40   1078.88 o
       646    4  -4 -16  -2  22414.80  21865.30   1582.36 o
       646    3   4  16  -2  22414.80  21865.30   1582.36 o
       646    2  -4 -32   2  22414.80  21865.30   1582.36 o
       646    1   4  32  -2  22414.80  21865.30   1582.36 o
       647    4  -2 -16  -2  44017.20  48094.00   3140.74 o
       647    3   2  16  -2  44017.20  48094.00   3140.74 o
       647    2  -2 -32   2  44017.20  48094.00   3140.74 o
       647    1   2  32  -2  44017.20  48094.00   3140.74 o
       648    4   0 -16   2    647.82    735.24    311.68 <
       648    3   0  16   2    647.82    735.24    311.68 <
       648    2   0 -32  -2    647.82    735.24    311.68 <
       648    1   0  32   2    647.82    735.24    311.68 <
       649    4  -2 -16   2  43207.50  49013.10   3140.74 o
       649    3   2  16   2  43207.50  49013.10   3140.74 o
       649    2  -2 -32  -2  43207.50  49013.10   3140.74 o
       649    1   2  32   2  43207.50  49013.10   3140.74 o
       650    4   2 -16  -2  43215.60  48925.10   3124.75 o
       650    3  -2  16  -2  43215.60  48925.10   3124.75 o
       650    2   2 -32   2  43215.60  48925.10   3124.75 o
       650    1  -2  32  -2  43215.60  48925.10   3124.75 o
       651    4  -4 -16   2  22607.30  22328.80   1086.87 o
       651    3   4  16   2  22607.30  22328.80   1086.87 o
       651    2  -4 -32  -2  22607.30  22328.80   1086.87 o
       651    1   4  32   2  22607.30  22328.80   1086.87 o
       652    4  -6 -16   2  12097.00  12539.00   1006.95 o
       652    3   6  16   2  12097.00  12539.00   1006.95 o
       652    2  -6 -32  -2  12097.00  12539.00   1006.95 o
       652    1   6  32   2  12097.00  12539.00   1006.95 o
       653    4  -8 -16   2  10582.40   9861.75    927.04 o
       653    3   8  16   2  10582.40   9861.75    927.04 o
       653    2  -8 -32  -2  10582.40   9861.75    927.04 o
       653    1   8  32   2  10582.40   9861.75    927.04 o
       654    4 -10 -16   2   4854.53   4475.35    495.48 o
       654    3  10  16   2   4854.53   4475.35    495.48 o
       654    2 -10 -32  -2   4854.53   4475.35    495.48 o
       654    1  10  32   2   4854.53   4475.35    495.48 o
       655    4 -12 -16   2    502.12    615.36    455.53 <
       655    3  12  16   2    502.12    615.36    455.53 <
       655    2 -12 -32  -2    502.12    615.36    455.53 <
       655    1  12  32   2    502.12    615.36    455.53 <
       656    4 -10 -17  -2   9467.07   8758.90    655.32 o
       656    3  10  17  -2   9467.07   8758.90    655.32 o
       656    2 -10 -34   2   9467.07   8758.90    655.32 o
       656    1  10  34  -2   9467.07   8758.90    655.32 o
       657    4  -8 -17  -2    131.98    927.04    607.37 <
       657    3   8  17  -2    131.98    927.04    607.37 <
       657    2  -8 -34   2    131.98    927.04    607.37 <
       657    1   8  34  -2    131.98    927.04    607.37 <
       658    4  -6 -17  -2  19761.70  18141.10   1494.45 o
       658    3   6  17  -2  19761.70  18141.10   1494.45 o
       658    2  -6 -34   2  19761.70  18141.10   1494.45 o
       658    1   6  34  -2  19761.70  18141.10   1494.45 o
       659    4  -4 -17  -2    237.67    103.89    519.46 <
       659    3   4  17  -2    237.67    103.89    519.46 <
       659    2  -4 -34   2    237.67    103.89    519.46 <
       659    1   4  34  -2    237.67    103.89    519.46 <
       660    4  -2 -17  -2  29126.10  32821.90   2157.76 o
       660    3   2  17  -2  29126.10  32821.90   2157.76 o
       660    2  -2 -34   2  29126.10  32821.90   2157.76 o
       660    1   2  34  -2  29126.10  32821.90   2157.76 o
       661    4   0 -17   2     69.27    359.63    319.67 <
       661    3   0  17   2     69.27    359.63    319.67 <
       661    2   0 -34  -2     69.27    359.63    319.67 <
       661    1   0  34   2     69.27    359.63    319.67 <
       662    4  -2 -17   2  30002.80  31511.20   2157.76 o
       662    3   2  17   2  30002.80  31511.20   2157.76 o
       662    2  -2 -34  -2  30002.80  31511.20   2157.76 o
       662    1   2  34   2  30002.80  31511.20   2157.76 o
       663    4   2 -17  -2  30003.80  32582.10   2141.77 o
       663    3  -2  17  -2  30003.80  32582.10   2141.77 o
       663    2   2 -34   2  30003.80  32582.10   2141.77 o
       663    1  -2  34  -2  30003.80  32582.10   2141.77 o
       664    4  -4 -17   2    241.38    495.48    311.68 <
       664    3   4  17   2    241.38    495.48    311.68 <
       664    2  -4 -34  -2    241.38    495.48    311.68 <
       664    1   4  34   2    241.38    495.48    311.68 <
       665    4  -6 -17   2  21261.70  21337.80   1430.51 o
       665    3   6  17   2  21261.70  21337.80   1430.51 o
       665    2  -6 -34  -2  21261.70  21337.80   1430.51 o
       665    1   6  34   2  21261.70  21337.80   1430.51 o
       666    4  -8 -17   2    133.58    455.53    503.48 <
       666    3   8  17   2    133.58    455.53    503.48 <
       666    2  -8 -34  -2    133.58    455.53    503.48 <
       666    1   8  34   2    133.58    455.53    503.48 <
       667    4 -10 -17   2  10220.60   9494.13    647.33 o
       667    3  10  17   2  10220.60   9494.13    647.33 o
       667    2 -10 -34  -2  10220.60   9494.13    647.33 o
       667    1  10  34   2  10220.60   9494.13    647.33 o
       668    4 -10 -18  -2   7573.01   6057.70    591.39 o
       668    3  10  18  -2   7573.01   6057.70    591.39 o
       668    2 -10 -36   2   7573.01   6057.70    591.39 o
       668    1  10  36  -2   7573.01   6057.70    591.39 o
       669    4  -8 -18  -2   6071.71   6936.79    783.19 o
       669    3   8  18  -2   6071.71   6936.79    783.19 o
       669    2  -8 -36   2   6071.71   6936.79    783.19 o
       669    1   8  36  -2   6071.71   6936.79    783.19 o
       670    4  -6 -18  -2  21624.40  22192.90   1558.38 o
       670    3   6  18  -2  21624.40  22192.90   1558.38 o
       670    2  -6 -36   2  21624.40  22192.90   1558.38 o
       670    1   6  36  -2  21624.40  22192.90   1558.38 o
       671    4  -4 -18  -2   9060.31  10221.40    974.99 o
       671    3   4  18  -2   9060.31  10221.40    974.99 o
       671    2  -4 -36   2   9060.31  10221.40    974.99 o
       671    1   4  36  -2   9060.31  10221.40    974.99 o
       672    4  -2 -18  -2  37638.40  41093.30   2605.29 o
       672    3   2  18  -2  37638.40  41093.30   2605.29 o
       672    2  -2 -36   2  37638.40  41093.30   2605.29 o
       672    1   2  36  -2  37638.40  41093.30   2605.29 o
       673    4   0 -18   2   2004.43   2269.64    359.63 o
       673    3   0  18   2   2004.43   2269.64    359.63 o
       673    2   0 -36  -2   2004.43   2269.64    359.63 o
       673    1   0  36   2   2004.43   2269.64    359.63 o
       674    4  -2 -18   2  36614.80  38168.30   2597.30 o
       674    3   2  18   2  36614.80  38168.30   2597.30 o
       674    2  -2 -36  -2  36614.80  38168.30   2597.30 o
       674    1   2  36   2  36614.80  38168.30   2597.30 o
       675    4  -4 -18   2   9571.91   9494.13    639.34 o
       675    3   4  18   2   9571.91   9494.13    639.34 o
       675    2  -4 -36  -2   9571.91   9494.13    639.34 o
       675    1   4  36   2   9571.91   9494.13    639.34 o
       676    4  -6 -18   2  20349.20  19419.80   1446.50 o
       676    3   6  18   2  20349.20  19419.80   1446.50 o
       676    2  -6 -36  -2  20349.20  19419.80   1446.50 o
       676    1   6  36   2  20349.20  19419.80   1446.50 o
       677    4  -8 -18   2   6494.23   6073.69    743.23 o
       677    3   8  18   2   6494.23   6073.69    743.23 o
       677    2  -8 -36  -2   6494.23   6073.69    743.23 o
       677    1   8  36   2   6494.23   6073.69    743.23 o
       678    4 -10 -18   2   7064.32   6393.35    567.41 o
       678    3  10  18   2   7064.32   6393.35    567.41 o
       678    2 -10 -36  -2   7064.32   6393.35    567.41 o
       678    1  10  36   2   7064.32   6393.35    567.41 o
       679    4  -8 -19  -2   7176.31   6177.58    879.09 o
       679    3   8  19  -2   7176.31   6177.58    879.09 o
       679    2  -8 -38   2   7176.31   6177.58    879.09 o
       679    1   8  38  -2   7176.31   6177.58    879.09 o
       680    4  -6 -19  -2  12348.00  13625.80   1182.77 o
       680    3   6  19  -2  12348.00  13625.80   1182.77 o
       680    2  -6 -38   2  12348.00  13625.80   1182.77 o
       680    1   6  38  -2  12348.00  13625.80   1182.77 o
       681    4  -4 -19  -2  18985.00  19092.20   1414.53 o
       681    3   4  19  -2  18985.00  19092.20   1414.53 o
       681    2  -4 -38   2  18985.00  19092.20   1414.53 o
       681    1   4  38  -2  18985.00  19092.20   1414.53 o
       682    4  -2 -19  -2   3867.36   4858.95    695.28 o
       682    3   2  19  -2   3867.36   4858.95    695.28 o
       682    2  -2 -38   2   3867.36   4858.95    695.28 o
       682    1   2  38  -2   3867.36   4858.95    695.28 o
       683    4   0 -19   2  10870.20  11148.40    703.27 o
       683    3   0  19   2  10870.20  11148.40    703.27 o
       683    2   0 -38  -2  10870.20  11148.40    703.27 o
       683    1   0  38   2  10870.20  11148.40    703.27 o
       684    4  -2 -19   2   4077.99   5698.08    671.30 o
       684    3   2  19   2   4077.99   5698.08    671.30 o
       684    2  -2 -38  -2   4077.99   5698.08    671.30 o
       684    1   2  38   2   4077.99   5698.08    671.30 o
       685    4  -4 -19   2  18249.50  18109.20    966.99 o
       685    3   4  19   2  18249.50  18109.20    966.99 o
       685    2  -4 -38  -2  18249.50  18109.20    966.99 o
       685    1   4  38   2  18249.50  18109.20    966.99 o
       686    4  -6 -19   2  13088.10  12499.00   1038.92 o
       686    3   6  19   2  13088.10  12499.00   1038.92 o
       686    2  -6 -38  -2  13088.10  12499.00   1038.92 o
       686    1   6  38   2  13088.10  12499.00   1038.92 o
       687    4  -8 -19   2   6628.43   6553.19    735.24 o
       687    3   8  19   2   6628.43   6553.19    735.24 o
       687    2  -8 -38  -2   6628.43   6553.19    735.24 o
       687    1   8  38   2   6628.43   6553.19    735.24 o
       688    4  -6 -20  -2   1266.41   1438.50    639.34 <
       688    3   6  20  -2   1266.41   1438.50    639.34 <
       688    2  -6 -40   2   1266.41   1438.50    639.34 <
       688    1   6  40  -2   1266.41   1438.50    639.34 <
       689    4  -4 -20  -2  33688.90  38464.00   2525.38 o
       689    3   4  20  -2  33688.90  38464.00   2525.38 o
       689    2  -4 -40   2  33688.90  38464.00   2525.38 o
       689    1   4  40  -2  33688.90  38464.00   2525.38 o
       690    4   2 -20   2   1328.54   1102.85    559.42 <
       690    3  -2  20   2   1328.54   1102.85    559.42 <
       690    2   2 -40  -2   1328.54   1102.85    559.42 <
       690    1  -2  40   2   1328.54   1102.85    559.42 <
       691    4  -2 -20  -2   1333.36    503.48    559.42 <
       691    3   2  20  -2   1333.36    503.48    559.42 <
       691    2  -2 -40   2   1333.36    503.48    559.42 <
       691    1   2  40  -2   1333.36    503.48    559.42 <
       692    4   0 -20   2  10923.50  12115.40    767.20 o
       692    3   0  20   2  10923.50  12115.40    767.20 o
       692    2   0 -40  -2  10923.50  12115.40    767.20 o
       692    1   0  40   2  10923.50  12115.40    767.20 o
       693    4  -2 -20   2   1395.27   2029.89    543.43 o
       693    3   2  20   2   1395.27   2029.89    543.43 o
       693    2  -2 -40  -2   1395.27   2029.89    543.43 o
       693    1   2  40   2   1395.27   2029.89    543.43 o
       694    4  -4 -20   2  34592.60  36993.50   2541.36 o
       694    3   4  20   2  34592.60  36993.50   2541.36 o
       694    2  -4 -40  -2  34592.60  36993.50   2541.36 o
       694    1   4  40   2  34592.60  36993.50   2541.36 o
       695    4  -6 -20   2   1226.46    663.31    503.48 <
       695    3   6  20   2   1226.46    663.31    503.48 <
       695    2  -6 -40  -2   1226.46    663.31    503.48 <
       695    1   6  40   2   1226.46    663.31    503.48 <
       696    4  -4 -21  -2  13049.90  12826.70   1182.77 o
       696    3   4  21  -2  13049.90  12826.70   1182.77 o
       696    2  -4 -42   2  13049.90  12826.70   1182.77 o
       696    1   4  42  -2  13049.90  12826.70   1182.77 o
       697    4   2 -21   2    137.38    711.26    575.40 <
       697    3  -2  21   2    137.38    711.26    575.40 <
       697    2   2 -42  -2    137.38    711.26    575.40 <
       697    1  -2  42   2    137.38    711.26    575.40 <
       698    4  -2 -21  -2    137.13    359.63    575.40 <
       698    3   2  21  -2    137.13    359.63    575.40 <
       698    2  -2 -42   2    137.13    359.63    575.40 <
       698    1   2  42  -2    137.13    359.63    575.40 <
       699    4   0 -21   2  10170.40  10501.10    743.23 o
       699    3   0  21   2  10170.40  10501.10    743.23 o
       699    2   0 -42  -2  10170.40  10501.10    743.23 o
       699    1   0  42   2  10170.40  10501.10    743.23 o
       700    4  -2 -21   2    143.58    751.22    551.43 <
       700    3   2  21   2    143.58    751.22    551.43 <
       700    2  -2 -42  -2    143.58    751.22    551.43 <
       700    1   2  42   2    143.58    751.22    551.43 <
       701    2  -1  -1  -3  10234.50   9179.46    452.88 o
       701    1   1   1   3  10234.50   9179.46    452.88 o
       702    2   1  -1  -3  10217.00   9283.96    452.88 o
       702    1  -1   1   3  10217.00   9283.96    452.88 o
       703    2  -3  -1  -3  12870.70  12175.40    487.71 o
       703    1   3   1   3  12870.70  12175.40    487.71 o
       704    2   3  -1  -3  12812.10  13046.30    479.00 o
       704    1  -3   1   3  12812.10  13046.30    479.00 o
       705    2  -5  -1  -3   5959.16   5896.10    252.57 o
       705    1   5   1   3   5959.16   5896.10    252.57 o
       706    2   5  -1  -3   5985.22   5713.21    217.73 o
       706    1  -5   1   3   5985.22   5713.21    217.73 o
       707    2  -7  -1  -3   6576.23   6305.43    287.40 o
       707    1   7   1   3   6576.23   6305.43    287.40 o
       708    2   7  -1  -3   6602.34   6261.89    235.15 o
       708    1  -7   1   3   6602.34   6261.89    235.15 o
       709    2  -9  -1  -3    985.86   1323.79    130.64 o
       709    1   9   1   3    985.86   1323.79    130.64 o
       710    2 -11  -1  -3   6023.85   5704.50    269.98 o
       710    1  11   1   3   6023.85   5704.50    269.98 o
       711    2 -13  -1  -3   5696.08   5660.95    278.69 o
       711    1  13   1   3   5696.08   5660.95    278.69 o
       712    2 -15  -1  -3    915.77    992.84    243.86 o
       712    1  15   1   3    915.77    992.84    243.86 o
       713    2 -17  -1  -3    606.76    766.41    269.98 <
       713    1  17   1   3    606.76    766.41    269.98 <
       714    2  -1  -3  -3  18555.80  16599.70    748.99 o
       714    1   1   3   3  18555.80  16599.70    748.99 o
       715    2   1  -3  -3  18586.90  16155.50    748.99 o
       715    1  -1   3   3  18586.90  16155.50    748.99 o
       716    2  -3  -3  -3  39823.00  37980.60   1201.86 o
       716    1   3   3   3  39823.00  37980.60   1201.86 o
       717    2   3  -3  -3  39892.40  38520.60   1689.58 o
       717    1  -3   3   3  39892.40  38520.60   1689.58 o
       718    2  -5  -3  -3  18838.10  17810.20    670.60 o
       718    1   5   3   3  18838.10  17810.20    670.60 o
       719    2   5  -3  -3  18820.60  17731.90    653.19 o
       719    1  -5   3   3  18820.60  17731.90    653.19 o
       720    2  -7  -3  -3   8596.96   6915.07    269.98 o
       720    1   7   3   3   8596.96   6915.07    269.98 o
       721    2   7  -3  -3   8597.73   6679.93    296.11 o
       721    1  -7   3   3   8597.73   6679.93    296.11 o
       722    2  -9  -3  -3   6172.79   6157.38    261.27 o
       722    1   9   3   3   6172.79   6157.38    261.27 o
       723    2 -11  -3  -3   5270.34   5599.99    269.98 o
       723    1  11   3   3   5270.34   5599.99    269.98 o
       724    2 -13  -3  -3  10107.80   8865.93    391.91 o
       724    1  13   3   3  10107.80   8865.93    391.91 o
       725    2 -15  -3  -3    551.86    862.21    243.86 o
       725    1  15   3   3    551.86    862.21    243.86 o
       726    2 -17  -3  -3   1428.98   1707.00    287.40 o
       726    1  17   3   3   1428.98   1707.00    287.40 o
       727    2  -1  -5  -3   1378.34   1463.14    121.93 o
       727    1   1   5   3   1378.34   1463.14    121.93 o
       728    2   1  -5  -3   1375.80   1759.25    156.76 o
       728    1  -1   5   3   1375.80   1759.25    156.76 o
       729    2  -3  -5  -3  10082.70  10572.90    426.75 o
       729    1   3   5   3  10082.70  10572.90    426.75 o
       730    2   3  -5  -3  10093.50  10860.30    505.13 o
       730    1  -3   5   3  10093.50  10860.30    505.13 o
       731    2  -5  -5  -3   1273.01   1785.38    191.60 o
       731    1   5   5   3   1273.01   1785.38    191.60 o
       732    2   5  -5  -3   1278.16   1724.41    156.76 o
       732    1  -5   5   3   1278.16   1724.41    156.76 o
       733    2  -7  -5  -3   6097.02   7402.79    252.57 o
       733    1   7   5   3   6097.02   7402.79    252.57 o
       734    2   7  -5  -3   6069.40   7132.80    304.82 o
       734    1  -7   5   3   6069.40   7132.80    304.82 o
       735    2  -9  -5  -3   3024.50   3030.79    174.18 o
       735    1   9   5   3   3024.50   3030.79    174.18 o
       736    2 -11  -5  -3   2192.60   3065.62    209.02 o
       736    1  11   5   3   2192.60   3065.62    209.02 o
       737    2 -13  -5  -3   3302.96   3440.12    243.86 o
       737    1  13   5   3   3302.96   3440.12    243.86 o
       738    2 -15  -5  -3    861.58   1419.59    243.86 o
       738    1  15   5   3    861.58   1419.59    243.86 o
       739    2 -17  -5  -3    444.31    661.90    287.40 <
       739    1  17   5   3    444.31    661.90    287.40 <
       740    2  -1  -7  -3  12404.80  11844.50    452.88 o
       740    1   1   7   3  12404.80  11844.50    452.88 o
       741    2   1  -7  -3  12371.30  11496.10    548.68 o
       741    1  -1   7   3  12371.30  11496.10    548.68 o
       742    2  -3  -7  -3  25259.70  25256.60   1132.19 o
       742    1   3   7   3  25259.70  25256.60   1132.19 o
       743    2   3  -7  -3  25242.50  24777.60   1123.48 o
       743    1  -3   7   3  25242.50  24777.60   1123.48 o
       744    2  -5  -7  -3  23157.80  23314.40    661.90 o
       744    1   5   7   3  23157.80  23314.40    661.90 o
       745    2   5  -7  -3  23134.00  22844.10   1045.10 o
       745    1  -5   7   3  23134.00  22844.10   1045.10 o
       746    2  -7  -7  -3  23149.60  23662.80    679.32 o
       746    1   7   7   3  23149.60  23662.80    679.32 o
       747    2   7  -7  -3  23114.80  23148.90   1062.52 o
       747    1  -7   7   3  23114.80  23148.90   1062.52 o
       748    2  -9  -7  -3   5751.40   5852.56    269.98 o
       748    1   9   7   3   5751.40   5852.56    269.98 o
       749    2 -11  -7  -3  10589.10  11339.30    435.46 o
       749    1  11   7   3  10589.10  11339.30    435.46 o
       750    2 -13  -7  -3   2994.23   2926.28    235.15 o
       750    1  13   7   3   2994.23   2926.28    235.15 o
       751    2 -15  -7  -3   2693.43   2307.93    269.98 o
       751    1  15   7   3   2693.43   2307.93    269.98 o
       752    2 -17  -7  -3    530.13   1010.26    287.40 o
       752    1  17   7   3    530.13   1010.26    287.40 o
       753    2  -1  -9  -3  10053.30   9475.57    383.20 o
       753    1   1   9   3  10053.30   9475.57    383.20 o
       754    2   1  -9  -3  10043.10   9675.88    391.91 o
       754    1  -1   9   3  10043.10   9675.88    391.91 o
       755    2  -3  -9  -3  26007.30  27198.70    870.92 o
       755    1   3   9   3  26007.30  27198.70    870.92 o
       756    2   3  -9  -3  26022.30  27355.50   1001.55 o
       756    1  -3   9   3  26022.30  27355.50   1001.55 o
       757    2  -5  -9  -3  21735.40  21607.40    696.73 o
       757    1   5   9   3  21735.40  21607.40    696.73 o
       758    2   5  -9  -3  21714.50  21111.00    975.43 o
       758    1  -5   9   3  21714.50  21111.00    975.43 o
       759    2  -7  -9  -3  11571.60  11539.60    365.79 o
       759    1   7   9   3  11571.60  11539.60    365.79 o
       760    2   7  -9  -3  11621.10  11957.70    574.80 o
       760    1  -7   9   3  11621.10  11957.70    574.80 o
       761    2  -9  -9  -3   2890.53   3553.34    165.47 o
       761    1   9   9   3   2890.53   3553.34    165.47 o
       762    2 -11  -9  -3   3673.34   4406.83    243.86 o
       762    1  11   9   3   3673.34   4406.83    243.86 o
       763    2 -13  -9  -3   5825.83   6148.67    304.82 o
       763    1  13   9   3   5825.83   6148.67    304.82 o
       764    2 -15  -9  -3    864.62   1045.10    252.57 o
       764    1  15   9   3    864.62   1045.10    252.57 o
       765    2 -17  -9  -3   1717.73   1262.83    296.11 o
       765    1  17   9   3   1717.73   1262.83    296.11 o
       766    2  -1 -11  -3   1516.84   1942.14    156.76 o
       766    1   1  11   3   1516.84   1942.14    156.76 o
       767    2   1 -11  -3   1482.61   1811.51    139.35 o
       767    1  -1  11   3   1482.61   1811.51    139.35 o
       768    2  -3 -11  -3   5014.51   4581.02    261.27 o
       768    1   3  11   3   5014.51   4581.02    261.27 o
       769    2   3 -11  -3   4977.04   5277.75    252.57 o
       769    1  -3  11   3   4977.04   5277.75    252.57 o
       770    2  -5 -11  -3    374.15    766.41    130.64 o
       770    1   5  11   3    374.15    766.41    130.64 o
       771    2   5 -11  -3    373.57    905.75    156.76 o
       771    1  -5  11   3    373.57    905.75    156.76 o
       772    2  -7 -11  -3   1637.95   2186.00    130.64 o
       772    1   7  11   3   1637.95   2186.00    130.64 o
       773    2   7 -11  -3   1625.80   2534.37    243.86 o
       773    1  -7  11   3   1625.80   2534.37    243.86 o
       774    2  -9 -11  -3   1564.51   1924.72    139.35 o
       774    1   9  11   3   1564.51   1924.72    139.35 o
       775    2 -11 -11  -3    136.73    627.06    182.89 o
       775    1  11  11   3    136.73    627.06    182.89 o
       776    2 -13 -11  -3    283.59    679.32    217.73 o
       776    1  13  11   3    283.59    679.32    217.73 o
       777    2 -15 -11  -3    351.87     17.42    252.57 <
       777    1  15  11   3    351.87     17.42    252.57 <
       778    2 -17 -11  -3     37.97    252.57    304.82 <
       778    1  17  11   3     37.97    252.57    304.82 <
       779    2  -1 -13  -3  16839.90  16721.60    627.06 o
       779    1   1  13   3  16839.90  16721.60    627.06 o
       780    2   1 -13  -3  17010.30  16103.20    548.68 o
       780    1  -1  13   3  17010.30  16103.20    548.68 o
       781    2  -3 -13  -3  18341.90  15929.10    600.93 o
       781    1   3  13   3  18341.90  15929.10    600.93 o
       782    2   3 -13  -3  18370.10  15014.60    600.93 o
       782    1  -3  13   3  18370.10  15014.60    600.93 o
       783    2  -5 -13  -3  10965.60  11121.60    391.91 o
       783    1   5  13   3  10965.60  11121.60    391.91 o
       784    2   5 -13  -3  11016.10  10781.90    539.97 o
       784    1  -5  13   3  11016.10  10781.90    539.97 o
       785    2  -7 -13  -3  13519.70  12549.90    365.79 o
       785    1   7  13   3  13519.70  12549.90    365.79 o
       786    2  -9 -13  -3   4029.46   4459.09    191.60 o
       786    1   9  13   3   4029.46   4459.09    191.60 o
       787    2 -11 -13  -3   8270.93   8125.65    365.79 o
       787    1  11  13   3   8270.93   8125.65    365.79 o
       788    2 -13 -13  -3   1143.08   1140.90    226.44 o
       788    1  13  13   3   1143.08   1140.90    226.44 o
       789    2 -15 -13  -3   2978.41   2412.44    296.11 o
       789    1  15  13   3   2978.41   2412.44    296.11 o
       790    2 -17 -13  -3     30.21    165.47    304.82 <
       790    1  17  13   3     30.21    165.47    304.82 <
       791    2  -1 -15  -3  18660.00  20414.30    670.60 o
       791    1   1  15   3  18660.00  20414.30    670.60 o
       792    2   1 -15  -3  18539.70  20527.50    679.32 o
       792    1  -1  15   3  18539.70  20527.50    679.32 o
       793    2  -3 -15  -3   8565.63   9013.98    330.95 o
       793    1   3  15   3   8565.63   9013.98    330.95 o
       794    2   3 -15  -3   8549.91   8482.72    383.20 o
       794    1  -3  15   3   8549.91   8482.72    383.20 o
       795    2  -5 -15  -3   7516.81   7951.46    278.69 o
       795    1   5  15   3   7516.81   7951.46    278.69 o
       796    2   5 -15  -3   7495.36   7446.33    435.46 o
       796    1  -5  15   3   7495.36   7446.33    435.46 o
       797    2  -7 -15  -3   5093.87   5634.83    217.73 o
       797    1   7  15   3   5093.87   5634.83    217.73 o
       798    2  -9 -15  -3    230.67    966.72    165.47 o
       798    1   9  15   3    230.67    966.72    165.47 o
       799    2 -11 -15  -3   2457.84   2969.82    226.44 o
       799    1  11  15   3   2457.84   2969.82    226.44 o
       800    2 -13 -15  -3   1544.91   2159.87    252.57 o
       800    1  13  15   3   1544.91   2159.87    252.57 o
       801    2 -15 -15  -3    874.43   1140.90    269.98 o
       801    1  15  15   3    874.43   1140.90    269.98 o
       802    2 -17 -15  -3    860.90   1079.94    330.95 o
       802    1  17  15   3    860.90   1079.94    330.95 o
       803    2  -1 -17  -3  22955.90  22905.10    757.70 o
       803    1   1  17   3  22955.90  22905.10    757.70 o
       804    2   1 -17  -3  22912.50  23636.70    766.41 o
       804    1  -1  17   3  22912.50  23636.70    766.41 o
       805    2  -3 -17  -3   7058.71   6984.75    278.69 o
       805    1   3  17   3   7058.71   6984.75    278.69 o
       806    2   3 -17  -3   7079.93   6296.72    322.24 o
       806    1  -3  17   3   7079.93   6296.72    322.24 o
       807    2  -5 -17  -3   8270.28   9475.57    357.08 o
       807    1   5  17   3   8270.28   9475.57    357.08 o
       808    2  -7 -17  -3   3386.43   4110.72    200.31 o
       808    1   7  17   3   3386.43   4110.72    200.31 o
       809    2  -9 -17  -3   6900.16   6749.60    278.69 o
       809    1   9  17   3   6900.16   6749.60    278.69 o
       810    2 -11 -17  -3   2758.93   3170.13    226.44 o
       810    1  11  17   3   2758.93   3170.13    226.44 o
       811    2 -13 -17  -3   2401.95   2682.42    269.98 o
       811    1  13  17   3   2401.95   2682.42    269.98 o
       812    2 -15 -17  -3   1715.20   1750.54    278.69 o
       812    1  15  17   3   1715.20   1750.54    278.69 o
       813    2 -17 -17  -3   1416.16   1315.08    365.79 o
       813    1  17  17   3   1416.16   1315.08    365.79 o
       814    2  -1 -19  -3  14888.30  14509.50    583.51 o
       814    1   1  19   3  14888.30  14509.50    583.51 o
       815    2   1 -19  -3  14860.20  14422.40    600.93 o
       815    1  -1  19   3  14860.20  14422.40    600.93 o
       816    2  -3 -19  -3  12919.50  13150.80    461.59 o
       816    1   3  19   3  12919.50  13150.80    461.59 o
       817    2   3 -19  -3  12909.60  13220.50    670.60 o
       817    1  -3  19   3  12909.60  13220.50    670.60 o
       818    2  -5 -19  -3  10452.80  10311.60    391.91 o
       818    1   5  19   3  10452.80  10311.60    391.91 o
       819    2  -7 -19  -3   5935.19   6322.85    296.11 o
       819    1   7  19   3   5935.19   6322.85    296.11 o
       820    2  -9 -19  -3   6049.03   6714.76    278.69 o
       820    1   9  19   3   6049.03   6714.76    278.69 o
       821    2 -11 -19  -3   6472.22   6244.47    278.69 o
       821    1  11  19   3   6472.22   6244.47    278.69 o
       822    2 -13 -19  -3   3713.88   3396.57    278.69 o
       822    1  13  19   3   3713.88   3396.57    278.69 o
       823    2 -15 -19  -3   2681.57   1968.27    330.95 o
       823    1  15  19   3   2681.57   1968.27    330.95 o
       824    2  -1 -21  -3   7343.99   7725.03    391.91 o
       824    1   1  21   3   7343.99   7725.03    391.91 o
       825    2   1 -21  -3   7364.28   7498.59    505.13 o
       825    1  -1  21   3   7364.28   7498.59    505.13 o
       826    2  -3 -21  -3   2469.05   3257.23    226.44 o
       826    1   3  21   3   2469.05   3257.23    226.44 o
       827    2   3 -21  -3   2484.42   2952.41    418.04 o
       827    1  -3  21   3   2484.42   2952.41    418.04 o
       828    2  -5 -21  -3   1926.95   2778.22    226.44 o
       828    1   5  21   3   1926.95   2778.22    226.44 o
       829    2  -7 -21  -3    117.12    644.48    191.60 o
       829    1   7  21   3    117.12    644.48    191.60 o
       830    2  -9 -21  -3   1967.38   2961.11    209.02 o
       830    1   9  21   3   1967.38   2961.11    209.02 o
       831    2 -11 -21  -3   1018.05   1506.68    217.73 o
       831    1  11  21   3   1018.05   1506.68    217.73 o
       832    2 -13 -21  -3    644.37   1010.26    269.98 o
       832    1  13  21   3    644.37   1010.26    269.98 o
       833    2 -15 -21  -3    783.33    740.28    287.40 <
       833    1  15  21   3    783.33    740.28    287.40 <
       834    2  -1 -23  -3  23644.80  22626.40   1062.52 o
       834    1   1  23   3  23644.80  22626.40   1062.52 o
       835    2   1 -23  -3  23737.20  20797.50   1062.52 o
       835    1  -1  23   3  23737.20  20797.50   1062.52 o
       836    2  -3 -23  -3  10205.40   9144.62    557.39 o
       836    1   3  23   3  10205.40   9144.62    557.39 o
       837    2   3 -23  -3  10168.60   9144.62    766.41 o
       837    1  -3  23   3  10168.60   9144.62    766.41 o
       838    2  -5 -23  -3  15008.60  14317.90    609.64 o
       838    1   5  23   3  15008.60  14317.90    609.64 o
       839    2  -7 -23  -3   6605.38   6880.24    322.24 o
       839    1   7  23   3   6605.38   6880.24    322.24 o
       840    2  -9 -23  -3  12437.80  11992.50    435.46 o
       840    1   9  23   3  12437.80  11992.50    435.46 o
       841    2 -11 -23  -3   3207.53   3309.48    278.69 o
       841    1  11  23   3   3207.53   3309.48    278.69 o
       842    2 -13 -23  -3   2977.47   2699.84    296.11 o
       842    1  13  23   3   2977.47   2699.84    296.11 o
       843    2 -15 -23  -3   1167.15   1384.76    304.82 o
       843    1  15  23   3   1167.15   1384.76    304.82 o
       844    2  -1 -25  -3  10630.30   9031.40    635.77 o
       844    1   1  25   3  10630.30   9031.40    635.77 o
       845    2   1 -25  -3  10542.40  10433.60    609.64 o
       845    1  -1  25   3  10542.40  10433.60    609.64 o
       846    2  -3 -25  -3   7571.74   8160.48    505.13 o
       846    1   3  25   3   7571.74   8160.48    505.13 o
       847    2   3 -25  -3   7606.15   7211.19    731.57 o
       847    1  -3  25   3   7606.15   7211.19    731.57 o
       848    2  -5 -25  -3  11553.60  11504.80    531.26 o
       848    1   5  25   3  11553.60  11504.80    531.26 o
       849    2  -7 -25  -3   3407.94   4372.00    269.98 o
       849    1   7  25   3   3407.94   4372.00    269.98 o
       850    2  -9 -25  -3   8898.36   8369.50    365.79 o
       850    1   9  25   3   8898.36   8369.50    365.79 o
       851    2 -11 -25  -3   1533.47   2386.31    287.40 o
       851    1  11  25   3   1533.47   2386.31    287.40 o
       852    2 -13 -25  -3   5730.13   4981.64    348.37 o
       852    1  13  25   3   5730.13   4981.64    348.37 o
       853    2 -15 -25  -3    845.17   1140.90    313.53 o
       853    1  15  25   3    845.17   1140.90    313.53 o
       854    2  -1 -27  -3   1387.47   1349.92    339.66 o
       854    1   1  27   3   1387.47   1349.92    339.66 o
       855    2   1 -27  -3   1372.87   1898.60    339.66 o
       855    1  -1  27   3   1372.87   1898.60    339.66 o
       856    2  -3 -27  -3   1624.92   1454.43    339.66 o
       856    1   3  27   3   1624.92   1454.43    339.66 o
       857    2   3 -27  -3   1603.35   1872.47    470.30 o
       857    1  -3  27   3   1603.35   1872.47    470.30 o
       858    2  -5 -27  -3    812.71   1123.48    243.86 o
       858    1   5  27   3    812.71   1123.48    243.86 o
       859    2  -7 -27  -3    691.83    897.04    243.86 o
       859    1   7  27   3    691.83    897.04    243.86 o
       860    2  -9 -27  -3   1763.57   2577.91    269.98 o
       860    1   9  27   3   1763.57   2577.91    269.98 o
       861    2 -11 -27  -3    294.22    879.62    269.98 o
       861    1  11  27   3    294.22    879.62    269.98 o
       862    2 -13 -27  -3    536.56    618.35    304.82 <
       862    1  13  27   3    536.56    618.35    304.82 <
       863    2  -1 -29  -3   6957.74   7489.88    522.55 o
       863    1   1  29   3   6957.74   7489.88    522.55 o
       864    2   1 -29  -3   6991.28   7306.99    505.13 o
       864    1  -1  29   3   6991.28   7306.99    505.13 o
       865    2  -3 -29  -3   2830.03   2482.11    400.62 o
       865    1   3  29   3   2830.03   2482.11    400.62 o
       866    2   3 -29  -3   2828.36   3701.39    539.97 o
       866    1  -3  29   3   2828.36   3701.39    539.97 o
       867    2  -5 -29  -3   6703.49   6915.07    391.91 o
       867    1   5  29   3   6703.49   6915.07    391.91 o
       868    2  -7 -29  -3   4433.07   4485.22    339.66 o
       868    1   7  29   3   4433.07   4485.22    339.66 o
       869    2  -9 -29  -3   5815.42   4807.46    383.20 o
       869    1   9  29   3   5815.42   4807.46    383.20 o
       870    2 -11 -29  -3   3189.72   2908.86    322.24 o
       870    1  11  29   3   3189.72   2908.86    322.24 o
       871    2 -13 -29  -3    451.15   1062.52    322.24 o
       871    1  13  29   3    451.15   1062.52    322.24 o
       872    2  -1 -31  -3   1326.74   1611.19    391.91 o
       872    1   1  31   3   1326.74   1611.19    391.91 o
       873    2   1 -31  -3   1307.33   2159.87    383.20 o
       873    1  -1  31   3   1307.33   2159.87    383.20 o
       874    2  -3 -31  -3    153.26   -174.18    374.49 <
       874    1   3  31   3    153.26   -174.18    374.49 <
       875    2   3 -31  -3    152.85   -235.15    487.71 <
       875    1  -3  31   3    152.85   -235.15    487.71 <
       876    2  -5 -31  -3   4273.41   4563.60    357.08 o
       876    1   5  31   3   4273.41   4563.60    357.08 o
       877    2  -7 -31  -3   2008.41   2133.74    304.82 o
       877    1   7  31   3   2008.41   2133.74    304.82 o
       878    2  -9 -31  -3   2618.34   2699.84    348.37 o
       878    1   9  31   3   2618.34   2699.84    348.37 o
       879    2 -11 -31  -3   1371.88   1437.01    330.95 o
       879    1  11  31   3   1371.88   1437.01    330.95 o
       880    2  -1 -33  -3   9193.64   8691.74    583.51 o
       880    1   1  33   3   9193.64   8691.74    583.51 o
       881    2   1 -33  -3   9227.86   8238.87    574.80 o
       881    1  -1  33   3   9227.86   8238.87    574.80 o
       882    2  -3 -33  -3   5476.97   4772.62    496.42 o
       882    1   3  33   3   5476.97   4772.62    496.42 o
       883    2   3 -33  -3   5455.76   5277.75    688.02 o
       883    1  -3  33   3   5455.76   5277.75    688.02 o
       884    2  -5 -33  -3   4942.39   4920.68    383.20 o
       884    1   5  33   3   4942.39   4920.68    383.20 o
       885    2  -7 -33  -3   5386.94   5617.41    391.91 o
       885    1   7  33   3   5386.94   5617.41    391.91 o
       886    2  -9 -33  -3   5285.25   5060.02    418.04 o
       886    1   9  33   3   5285.25   5060.02    418.04 o
       887    2 -11 -33  -3   4208.16   2769.51    357.08 o
       887    1  11  33   3   4208.16   2769.51    357.08 o
       888    2  -1 -35  -3  10671.70   9510.40    670.60 o
       888    1   1  35   3  10671.70   9510.40    670.60 o
       889    2   1 -35  -3  10670.40  10947.40    705.44 o
       889    1  -1  35   3  10670.40  10947.40    705.44 o
       890    2  -3 -35  -3   6017.58   5826.43    548.68 o
       890    1   3  35   3   6017.58   5826.43    548.68 o
       891    2  -5 -35  -3   4286.68   3631.72    505.13 o
       891    1   5  35   3   4286.68   3631.72    505.13 o
       892    2  -7 -35  -3   3891.42   3771.07    383.20 o
       892    1   7  35   3   3891.42   3771.07    383.20 o
       893    2  -9 -35  -3   3603.21   3178.84    409.33 o
       893    1   9  35   3   3603.21   3178.84    409.33 o
       894    2  -1 -37  -3   1807.07   1968.27    435.46 o
       894    1   1  37   3   1807.07   1968.27    435.46 o
       895    2   1 -37  -3   1809.16   2186.00    435.46 o
       895    1  -1  37   3   1809.16   2186.00    435.46 o
       896    2  -3 -37  -3    595.33    949.30    435.46 <
       896    1   3  37   3    595.33    949.30    435.46 <
       897    2   3 -37  -3    586.37   1410.88    627.06 <
       897    1  -3  37   3    586.37   1410.88    627.06 <
       898    2  -5 -37  -3   1116.52   1524.10    479.00 o
       898    1   5  37   3   1116.52   1524.10    479.00 o
       899    2  -7 -37  -3    631.40   1027.68    426.75 <
       899    1   7  37   3    631.40   1027.68    426.75 <
       900    2  -9 -37  -3    946.23   1454.43    400.62 o
       900    1   9  37   3    946.23   1454.43    400.62 o
       901    2  -1 -39  -3   9191.84   8656.91    635.77 o
       901    1   1  39   3   9191.84   8656.91    635.77 o
       902    2   1 -39  -3   9191.02   8892.05    653.19 o
       902    1  -1  39   3   9191.02   8892.05    653.19 o
       903    2  -3 -39  -3   5870.78   5521.61    548.68 o
       903    1   3  39   3   5870.78   5521.61    548.68 o
       904    2   3 -39  -3   5925.73   5364.84    783.82 o
       904    1  -3  39   3   5925.73   5364.84    783.82 o
       905    2  -5 -39  -3   2609.60   3832.03    548.68 o
       905    1   5  39   3   2609.60   3832.03    548.68 o
       906    2  -7 -39  -3   4989.22   4476.51    879.62 o
       906    1   7  39   3   4989.22   4476.51    879.62 o
       907    2  -1 -41  -3   5554.08   5208.08    548.68 o
       907    1   1  41   3   5554.08   5208.08    548.68 o
       908    2   1 -41  -3   5541.01   5155.82    548.68 o
       908    1  -1  41   3   5541.01   5155.82    548.68 o
       909    2  -3 -41  -3   4418.32   3797.19    513.84 o
       909    1   3  41   3   4418.32   3797.19    513.84 o
       910    2   3 -41  -3   4397.79   3692.68    722.86 o
       910    1  -3  41   3   4397.79   3692.68    722.86 o
       911    2  -5 -41  -3   1845.07   2908.86    827.37 o
       911    1   5  41   3   1845.07   2908.86    827.37 o
       912    4 -16   0  -4   7759.12   7592.11    751.22 o
       912    3  16   0  -4   7759.12   7592.11    751.22 o
       912    2 -16   0   4   7759.12   7592.11    751.22 o
       912    1  16   0  -4   7759.12   7592.11    751.22 o
       913    4 -12   0  -4  31726.80  25677.30   1798.13 o
       913    3  12   0  -4  31726.80  25677.30   1798.13 o
       913    2 -12   0   4  31726.80  25677.30   1798.13 o
       913    1  12   0  -4  31726.80  25677.30   1798.13 o
       914    4   8   0   4  25052.00  25957.00   1582.36 o
       914    3  -8   0   4  25052.00  25957.00   1582.36 o
       914    2   8   0  -4  25052.00  25957.00   1582.36 o
       914    1  -8   0   4  25052.00  25957.00   1582.36 o
       915    4  -8   0  -4  25054.20  22952.10   1582.36 o
       915    3   8   0  -4  25054.20  22952.10   1582.36 o
       915    2  -8   0   4  25054.20  22952.10   1582.36 o
       915    1   8   0  -4  25054.20  22952.10   1582.36 o
       916    4   4   0   4  13468.70  12323.20    855.11 o
       916    3  -4   0   4  13468.70  12323.20    855.11 o
       916    2   4   0  -4  13468.70  12323.20    855.11 o
       916    1  -4   0   4  13468.70  12323.20    855.11 o
       917    4  -4   0  -4  13467.70  12954.50    823.14 o
       917    3   4   0  -4  13467.70  12954.50    823.14 o
       917    2  -4   0   4  13467.70  12954.50    823.14 o
       917    1   4   0  -4  13467.70  12954.50    823.14 o
       918    4   0   0   4  12809.50  15911.50   1054.90 o
       918    3   0   0   4  12809.50  15911.50   1054.90 o
       918    2   0   0  -4  12809.50  15911.50   1054.90 o
       918    1   0   0   4  12809.50  15911.50   1054.90 o
       919    4  -4   0   4  12304.00  12187.30    887.08 o
       919    3   4   0   4  12304.00  12187.30    887.08 o
       919    2  -4   0  -4  12304.00  12187.30    887.08 o
       919    1   4   0   4  12304.00  12187.30    887.08 o
       920    4   8   0  -4  26979.80  24902.10   1558.38 o
       920    3  -8   0  -4  26979.80  24902.10   1558.38 o
       920    2   8   0   4  26979.80  24902.10   1558.38 o
       920    1  -8   0  -4  26979.80  24902.10   1558.38 o
       921    4 -12   0   4  34934.60  28586.30   1774.16 o
       921    3  12   0   4  34934.60  28586.30   1774.16 o
       921    2 -12   0  -4  34934.60  28586.30   1774.16 o
       921    1  12   0   4  34934.60  28586.30   1774.16 o
       922    4 -16   0   4   8236.59   8031.65    743.23 o
       922    3  16   0   4   8236.59   8031.65    743.23 o
       922    2 -16   0  -4   8236.59   8031.65    743.23 o
       922    1  16   0   4   8236.59   8031.65    743.23 o
       923    4 -18  -1  -4   1218.12   1046.91    407.58 <
       923    3  18   1  -4   1218.12   1046.91    407.58 <
       923    2 -18  -2   4   1218.12   1046.91    407.58 <
       923    1  18   2  -4   1218.12   1046.91    407.58 <
       924    4 -16  -1  -4   3802.06   3084.79    439.54 o
       924    3  16   1  -4   3802.06   3084.79    439.54 o
       924    2 -16  -2   4   3802.06   3084.79    439.54 o
       924    1  16   2  -4   3802.06   3084.79    439.54 o
       925    4 -14  -1  -4   2856.83   3156.72    343.64 o
       925    3  14   1  -4   2856.83   3156.72    343.64 o
       925    2 -14  -2   4   2856.83   3156.72    343.64 o
       925    1  14   2  -4   2856.83   3156.72    343.64 o
       926    4 -12  -1  -4   8708.15   8343.33    511.47 o
       926    3  12   1  -4   8708.15   8343.33    511.47 o
       926    2 -12  -2   4   8708.15   8343.33    511.47 o
       926    1  12   2  -4   8708.15   8343.33    511.47 o
       927    4 -10  -1  -4   5644.09   5202.59    351.63 o
       927    3  10   1  -4   5644.09   5202.59    351.63 o
       927    2 -10  -2   4   5644.09   5202.59    351.63 o
       927    1  10   2  -4   5644.09   5202.59    351.63 o
       928    4   8  -1   4  44821.90  51378.60   2892.99 o
       928    3  -8   1   4  44821.90  51378.60   2892.99 o
       928    2   8  -2  -4  44821.90  51378.60   2892.99 o
       928    1  -8   2   4  44821.90  51378.60   2892.99 o
       929    4  -8  -1  -4  44829.00  45696.50   2045.87 o
       929    3   8   1  -4  44829.00  45696.50   2045.87 o
       929    2  -8  -2   4  44829.00  45696.50   2045.87 o
       929    1   8   2  -4  44829.00  45696.50   2045.87 o
       930    4   6  -1   4   4306.56   5010.79    383.60 o
       930    3  -6   1   4   4306.56   5010.79    383.60 o
       930    2   6  -2  -4   4306.56   5010.79    383.60 o
       930    1  -6   2   4   4306.56   5010.79    383.60 o
       931    4  -6  -1  -4   4305.99   4539.28    279.71 o
       931    3   6   1  -4   4305.99   4539.28    279.71 o
       931    2  -6  -2   4   4305.99   4539.28    279.71 o
       931    1   6   2  -4   4305.99   4539.28    279.71 o
       932    4   4  -1   4  58721.80  62151.40   2669.23 o
       932    3  -4   1   4  58721.80  62151.40   2669.23 o
       932    2   4  -2  -4  58721.80  62151.40   2669.23 o
       932    1  -4   2   4  58721.80  62151.40   2669.23 o
       933    4  -4  -1  -4  58728.00  57995.70   2661.23 o
       933    3   4   1  -4  58728.00  57995.70   2661.23 o
       933    2  -4  -2   4  58728.00  57995.70   2661.23 o
       933    1   4   2  -4  58728.00  57995.70   2661.23 o
       934    4   2  -1   4    854.67    839.13    159.83 o
       934    3  -2   1   4    854.67    839.13    159.83 o
       934    2   2  -2  -4    854.67    839.13    159.83 o
       934    1  -2   2   4    854.67    839.13    159.83 o
       935    4   0  -1   4 262452.00 298905.00  13114.40 o
       935    3   0   1   4 262452.00 298905.00  13114.40 o
       935    2   0  -2  -4 262452.00 298905.00  13114.40 o
       935    1   0   2   4 262452.00 298905.00  13114.40 o
       936    4  -2  -1   4    845.52    503.48    183.81 <
       936    3   2   1   4    845.52    503.48    183.81 <
       936    2  -2  -2  -4    845.52    503.48    183.81 <
       936    1   2   2   4    845.52    503.48    183.81 <
       937    4  -4  -1   4  58888.50  61312.30   2685.21 o
       937    3   4   1   4  58888.50  61312.30   2685.21 o
       937    2  -4  -2  -4  58888.50  61312.30   2685.21 o
       937    1   4   2   4  58888.50  61312.30   2685.21 o
       938    4  -6  -1   4   4016.07   4715.10    295.69 o
       938    3   6   1   4   4016.07   4715.10    295.69 o
       938    2  -6  -2  -4   4016.07   4715.10    295.69 o
       938    1   6   2   4   4016.07   4715.10    295.69 o
       939    4   6  -1  -4   4016.63   3788.06    239.75 o
       939    3  -6   1  -4   4016.63   3788.06    239.75 o
       939    2   6  -2   4   4016.63   3788.06    239.75 o
       939    1  -6   2  -4   4016.63   3788.06    239.75 o
       940    4  -8  -1   4  44657.90  43458.80   2924.96 o
       940    3   8   1   4  44657.90  43458.80   2924.96 o
       940    2  -8  -2  -4  44657.90  43458.80   2924.96 o
       940    1   8   2   4  44657.90  43458.80   2924.96 o
       941    4   8  -1  -4  44650.70  44761.50   2037.88 o
       941    3  -8   1  -4  44650.70  44761.50   2037.88 o
       941    2   8  -2   4  44650.70  44761.50   2037.88 o
       941    1  -8   2  -4  44650.70  44761.50   2037.88 o
       942    4 -12  -1   4   8635.27   7895.79    687.29 o
       942    3  12   1   4   8635.27   7895.79    687.29 o
       942    2 -12  -2  -4   8635.27   7895.79    687.29 o
       942    1  12   2   4   8635.27   7895.79    687.29 o
       943    4 -14  -1   4   3111.54   2597.30    295.69 o
       943    3  14   1   4   3111.54   2597.30    295.69 o
       943    2 -14  -2  -4   3111.54   2597.30    295.69 o
       943    1  14   2   4   3111.54   2597.30    295.69 o
       944    4 -16  -1   4   3797.15   2437.47    327.66 o
       944    3  16   1   4   3797.15   2437.47    327.66 o
       944    2 -16  -2  -4   3797.15   2437.47    327.66 o
       944    1  16   2   4   3797.15   2437.47    327.66 o
       945    4 -16  -2  -4   3257.08   2773.12    431.55 o
       945    3  16   2  -4   3257.08   2773.12    431.55 o
       945    2 -16  -4   4   3257.08   2773.12    431.55 o
       945    1  16   4  -4   3257.08   2773.12    431.55 o
       946    4 -14  -2  -4   4839.79   4938.87    399.58 o
       946    3  14   2  -4   4839.79   4938.87    399.58 o
       946    2 -14  -4   4   4839.79   4938.87    399.58 o
       946    1  14   4  -4   4839.79   4938.87    399.58 o
       947    4 -12  -2  -4   7352.04   6800.93    423.56 o
       947    3  12   2  -4   7352.04   6800.93    423.56 o
       947    2 -12  -4   4   7352.04   6800.93    423.56 o
       947    1  12   4  -4   7352.04   6800.93    423.56 o
       948    4 -10  -2  -4  43392.60  41932.40   1878.05 o
       948    3  10   2  -4  43392.60  41932.40   1878.05 o
       948    2 -10  -4   4  43392.60  41932.40   1878.05 o
       948    1  10   4  -4  43392.60  41932.40   1878.05 o
       949    4   8  -2   4  11851.30  11556.00    783.19 o
       949    3  -8   2   4  11851.30  11556.00    783.19 o
       949    2   8  -4  -4  11851.30  11556.00    783.19 o
       949    1  -8   4   4  11851.30  11556.00    783.19 o
       950    4  -8  -2  -4  11852.20  10820.80    559.42 o
       950    3   8   2  -4  11852.20  10820.80    559.42 o
       950    2  -8  -4   4  11852.20  10820.80    559.42 o
       950    1   8   4  -4  11852.20  10820.80    559.42 o
       951    4   6  -2   4  90577.10 108527.00   6241.51 o
       951    3  -6   2   4  90577.10 108527.00   6241.51 o
       951    2   6  -4  -4  90577.10 108527.00   6241.51 o
       951    1  -6   4   4  90577.10 108527.00   6241.51 o
       952    4  -6  -2  -4  90547.10  99081.00   4411.41 o
       952    3   6   2  -4  90547.10  99081.00   4411.41 o
       952    2  -6  -4   4  90547.10  99081.00   4411.41 o
       952    1   6   4  -4  90547.10  99081.00   4411.41 o
       953    4   4  -2   4   6715.06   5801.97    327.66 o
       953    3  -4   2   4   6715.06   5801.97    327.66 o
       953    2   4  -4  -4   6715.06   5801.97    327.66 o
       953    1  -4   4   4   6715.06   5801.97    327.66 o
       954    4  -4  -2  -4   6714.72   5770.00    311.68 o
       954    3   4   2  -4   6714.72   5770.00    311.68 o
       954    2  -4  -4   4   6714.72   5770.00    311.68 o
       954    1   4   4  -4   6714.72   5770.00    311.68 o
       955    4   2  -2   4  76973.20  83537.20   3676.18 o
       955    3  -2   2   4  76973.20  83537.20   3676.18 o
       955    2   2  -4  -4  76973.20  83537.20   3676.18 o
       955    1  -2   4   4  76973.20  83537.20   3676.18 o
       956    4  -2  -2  -4  76969.20  81675.10   5178.62 o
       956    3   2   2  -4  76969.20  81675.10   5178.62 o
       956    2  -2  -4   4  76969.20  81675.10   5178.62 o
       956    1   2   4  -4  76969.20  81675.10   5178.62 o
       957    4   0  -2   4   8678.89  10900.70    535.44 o
       957    3   0   2   4   8678.89  10900.70    535.44 o
       957    2   0  -4  -4   8678.89  10900.70    535.44 o
       957    1   0   4   4   8678.89  10900.70    535.44 o
       958    4  -2  -2   4  77841.30  84144.50   3684.17 o
       958    3   2   2   4  77841.30  84144.50   3684.17 o
       958    2  -2  -4  -4  77841.30  84144.50   3684.17 o
       958    1   2   4   4  77841.30  84144.50   3684.17 o
       959    4  -4  -2   4   6236.20   5642.14    375.61 o
       959    3   4   2   4   6236.20   5642.14    375.61 o
       959    2  -4  -4  -4   6236.20   5642.14    375.61 o
       959    1   4   4   4   6236.20   5642.14    375.61 o
       960    4  -6  -2   4  91101.60  98369.80   6257.50 o
       960    3   6   2   4  91101.60  98369.80   6257.50 o
       960    2  -6  -4  -4  91101.60  98369.80   6257.50 o
       960    1   6   4   4  91101.60  98369.80   6257.50 o
       961    4   6  -2  -4  91131.50  98281.80   4411.41 o
       961    3  -6   2  -4  91131.50  98281.80   4411.41 o
       961    2   6  -4   4  91131.50  98281.80   4411.41 o
       961    1  -6   4  -4  91131.50  98281.80   4411.41 o
       962    4  -8  -2   4  12250.10  10780.80    855.11 o
       962    3   8   2   4  12250.10  10780.80    855.11 o
       962    2  -8  -4  -4  12250.10  10780.80    855.11 o
       962    1   8   4   4  12250.10  10780.80    855.11 o
       963    4   8  -2  -4  12249.20  11484.10    751.22 o
       963    3  -8   2  -4  12249.20  11484.10    751.22 o
       963    2   8  -4   4  12249.20  11484.10    751.22 o
       963    1  -8   4  -4  12249.20  11484.10    751.22 o
       964    4 -10  -2   4  43235.20  41580.80   2653.24 o
       964    3  10   2   4  43235.20  41580.80   2653.24 o
       964    2 -10  -4  -4  43235.20  41580.80   2653.24 o
       964    1  10   4   4  43235.20  41580.80   2653.24 o
       965    4 -12  -2   4   6822.35   5977.79    415.57 o
       965    3  12   2   4   6822.35   5977.79    415.57 o
       965    2 -12  -4  -4   6822.35   5977.79    415.57 o
       965    1  12   4   4   6822.35   5977.79    415.57 o
       966    4 -14  -2   4   4833.36   4011.83    343.64 o
       966    3  14   2   4   4833.36   4011.83    343.64 o
       966    2 -14  -4  -4   4833.36   4011.83    343.64 o
       966    1  14   4   4   4833.36   4011.83    343.64 o
       967    4 -16  -2   4   3235.59   2853.03    335.65 o
       967    3  16   2   4   3235.59   2853.03    335.65 o
       967    2 -16  -4  -4   3235.59   2853.03    335.65 o
       967    1  16   4   4   3235.59   2853.03    335.65 o
       968    4 -16  -3  -4    483.21   1262.69    351.63 o
       968    3  16   3  -4    483.21   1262.69    351.63 o
       968    2 -16  -6   4    483.21   1262.69    351.63 o
       968    1  16   6  -4    483.21   1262.69    351.63 o
       969    4 -14  -3  -4  10172.70   9446.18    583.39 o
       969    3  14   3  -4  10172.70   9446.18    583.39 o
       969    2 -14  -6   4  10172.70   9446.18    583.39 o
       969    1  14   6  -4  10172.70   9446.18    583.39 o
       970    4 -12  -3  -4    998.82    527.45    255.73 <
       970    3  12   3  -4    998.82    527.45    255.73 <
       970    2 -12  -6   4    998.82    527.45    255.73 <
       970    1  12   6  -4    998.82    527.45    255.73 <
       971    4 -10  -3  -4  20871.70  17733.60    855.11 o
       971    3  10   3  -4  20871.70  17733.60    855.11 o
       971    2 -10  -6   4  20871.70  17733.60    855.11 o
       971    1  10   6  -4  20871.70  17733.60    855.11 o
       972    4   8  -3   4  13724.90  14457.00    911.05 o
       972    3  -8   3   4  13724.90  14457.00    911.05 o
       972    2   8  -6  -4  13724.90  14457.00    911.05 o
       972    1  -8   6   4  13724.90  14457.00    911.05 o
       973    4  -8  -3  -4  13724.70  13122.40    647.33 o
       973    3   8   3  -4  13724.70  13122.40    647.33 o
       973    2  -8  -6   4  13724.70  13122.40    647.33 o
       973    1   8   6  -4  13724.70  13122.40    647.33 o
       974    4   6  -3   4  14034.10  13745.70    855.11 o
       974    3  -6   3   4  14034.10  13745.70    855.11 o
       974    2   6  -6  -4  14034.10  13745.70    855.11 o
       974    1  -6   6   4  14034.10  13745.70    855.11 o
       975    4  -6  -3  -4  14032.90  13498.00    615.36 o
       975    3   6   3  -4  14032.90  13498.00    615.36 o
       975    2  -6  -6   4  14032.90  13498.00    615.36 o
       975    1   6   6  -4  14032.90  13498.00    615.36 o
       976    4   4  -3   4  35334.50  39359.10   1750.18 o
       976    3  -4   3   4  35334.50  39359.10   1750.18 o
       976    2   4  -6  -4  35334.50  39359.10   1750.18 o
       976    1  -4   6   4  35334.50  39359.10   1750.18 o
       977    4  -4  -3  -4  35336.10  38895.60   1742.19 o
       977    3   4   3  -4  35336.10  38895.60   1742.19 o
       977    2  -4  -6   4  35336.10  38895.60   1742.19 o
       977    1   4   6  -4  35336.10  38895.60   1742.19 o
       978    4   2  -3   4   8699.50   9390.24    479.50 o
       978    3  -2   3   4   8699.50   9390.24    479.50 o
       978    2   2  -6  -4   8699.50   9390.24    479.50 o
       978    1  -2   6   4   8699.50   9390.24    479.50 o
       979    4  -2  -3  -4   8698.33   9494.13    639.34 o
       979    3   2   3  -4   8698.33   9494.13    639.34 o
       979    2  -2  -6   4   8698.33   9494.13    639.34 o
       979    1   2   6  -4   8698.33   9494.13    639.34 o
       980    4   0  -3   4   4317.53   3883.96    271.72 o
       980    3   0   3   4   4317.53   3883.96    271.72 o
       980    2   0  -6  -4   4317.53   3883.96    271.72 o
       980    1   0   6   4   4317.53   3883.96    271.72 o
       981    4  -2  -3   4   7984.63   9757.86    495.48 o
       981    3   2   3   4   7984.63   9757.86    495.48 o
       981    2  -2  -6  -4   7984.63   9757.86    495.48 o
       981    1   2   6   4   7984.63   9757.86    495.48 o
       982    4  -4  -3   4  35453.30  40062.40   2493.41 o
       982    3   4   3   4  35453.30  40062.40   2493.41 o
       982    2  -4  -6  -4  35453.30  40062.40   2493.41 o
       982    1   4   6   4  35453.30  40062.40   2493.41 o
       983    4  -6  -3   4  13293.40  13362.10    935.03 o
       983    3   6   3   4  13293.40  13362.10    935.03 o
       983    2  -6  -6  -4  13293.40  13362.10    935.03 o
       983    1   6   6   4  13293.40  13362.10    935.03 o
       984    4   6  -3  -4  13294.60  11819.70    591.39 o
       984    3  -6   3  -4  13294.60  11819.70    591.39 o
       984    2   6  -6   4  13294.60  11819.70    591.39 o
       984    1  -6   6  -4  13294.60  11819.70    591.39 o
       985    4  -8  -3   4  13614.00  11324.20    951.01 o
       985    3   8   3   4  13614.00  11324.20    951.01 o
       985    2  -8  -6  -4  13614.00  11324.20    951.01 o
       985    1   8   6   4  13614.00  11324.20    951.01 o
       986    4   8  -3  -4  13614.30  13545.90    887.08 o
       986    3  -8   3  -4  13614.30  13545.90    887.08 o
       986    2   8  -6   4  13614.30  13545.90    887.08 o
       986    1  -8   6  -4  13614.30  13545.90    887.08 o
       987    4 -10  -3   4  21130.70  17493.80    839.13 o
       987    3  10   3   4  21130.70  17493.80    839.13 o
       987    2 -10  -6  -4  21130.70  17493.80    839.13 o
       987    1  10   6   4  21130.70  17493.80    839.13 o
       988    4 -12  -3   4    939.31    727.24    223.77 o
       988    3  12   3   4    939.31    727.24    223.77 o
       988    2 -12  -6  -4    939.31    727.24    223.77 o
       988    1  12   6   4    939.31    727.24    223.77 o
       989    4 -14  -3   4   9617.49   8726.93    543.43 o
       989    3  14   3   4   9617.49   8726.93    543.43 o
       989    2 -14  -6  -4   9617.49   8726.93    543.43 o
       989    1  14   6   4   9617.49   8726.93    543.43 o
       990    4 -16  -3   4    483.64    311.68    303.68 <
       990    3  16   3   4    483.64    311.68    303.68 <
       990    2 -16  -6  -4    483.64    311.68    303.68 <
       990    1  16   6   4    483.64    311.68    303.68 <
       991    4 -16  -4  -4    288.10    -63.93    407.58 <
       991    3  16   4  -4    288.10    -63.93    407.58 <
       991    2 -16  -8   4    288.10    -63.93    407.58 <
       991    1  16   8  -4    288.10    -63.93    407.58 <
       992    4 -14  -4  -4   5433.12   5378.41    431.55 o
       992    3  14   4  -4   5433.12   5378.41    431.55 o
       992    2 -14  -8   4   5433.12   5378.41    431.55 o
       992    1  14   8  -4   5433.12   5378.41    431.55 o
       993    4 -12  -4  -4   2981.64   2565.33    311.68 o
       993    3  12   4  -4   2981.64   2565.33    311.68 o
       993    2 -12  -8   4   2981.64   2565.33    311.68 o
       993    1  12   8  -4   2981.64   2565.33    311.68 o
       994    4 -10  -4  -4  29905.80  28977.90   1326.62 o
       994    3  10   4  -4  29905.80  28977.90   1326.62 o
       994    2 -10  -8   4  29905.80  28977.90   1326.62 o
       994    1  10   8  -4  29905.80  28977.90   1326.62 o
       995    4   8  -4   4    467.56    407.58    311.68 <
       995    3  -8   4   4    467.56    407.58    311.68 <
       995    2   8  -8  -4    467.56    407.58    311.68 <
       995    1  -8   8   4    467.56    407.58    311.68 <
       996    4  -8  -4  -4    467.52    383.60    191.80 <
       996    3   8   4  -4    467.52    383.60    191.80 <
       996    2  -8  -8   4    467.52    383.60    191.80 <
       996    1   8   8  -4    467.52    383.60    191.80 <
       997    4   6  -4   4  24125.50  27187.70   1598.34 o
       997    3  -6   4   4  24125.50  27187.70   1598.34 o
       997    2   6  -8  -4  24125.50  27187.70   1598.34 o
       997    1  -6   8   4  24125.50  27187.70   1598.34 o
       998    4  -6  -4  -4  24155.00  24942.10   1126.83 o
       998    3   6   4  -4  24155.00  24942.10   1126.83 o
       998    2  -6  -8   4  24155.00  24942.10   1126.83 o
       998    1   6   8  -4  24155.00  24942.10   1126.83 o
       999    4   4  -4   4   7129.97   9038.60    471.51 o
       999    3  -4   4   4   7129.97   9038.60    471.51 o
       999    2   4  -8  -4   7129.97   9038.60    471.51 o
       999    1  -4   8   4   7129.97   9038.60    471.51 o
      1000    4  -4  -4  -4   7130.10   7839.85    623.35 o
      1000    3   4   4  -4   7130.10   7839.85    623.35 o
      1000    2  -4  -8   4   7130.10   7839.85    623.35 o
      1000    1   4   8  -4   7130.10   7839.85    623.35 o
      1001    4   2  -4   4  66748.30  72085.10   4259.57 o
      1001    3  -2   4   4  66748.30  72085.10   4259.57 o
      1001    2   2  -8  -4  66748.30  72085.10   4259.57 o
      1001    1  -2   8   4  66748.30  72085.10   4259.57 o
      1002    4  -2  -4  -4  66746.90  66746.60   4227.61 o
      1002    3   2   4  -4  66746.90  66746.60   4227.61 o
      1002    2  -2  -8   4  66746.90  66746.60   4227.61 o
      1002    1   2   8  -4  66746.90  66746.60   4227.61 o
      1003    4   0  -4   4   2625.79   3436.43    191.80 o
      1003    3   0   4   4   2625.79   3436.43    191.80 o
      1003    2   0  -8  -4   2625.79   3436.43    191.80 o
      1003    1   0   8   4   2625.79   3436.43    191.80 o
      1004    4  -2  -4   4  66828.70  67937.40   4251.58 o
      1004    3   2   4   4  66828.70  67937.40   4251.58 o
      1004    2  -2  -8  -4  66828.70  67937.40   4251.58 o
      1004    1   2   8   4  66828.70  67937.40   4251.58 o
      1005    4   2  -4  -4  66830.10  64860.60   4235.60 o
      1005    3  -2   4  -4  66830.10  64860.60   4235.60 o
      1005    2   2  -8   4  66830.10  64860.60   4235.60 o
      1005    1  -2   8  -4  66830.10  64860.60   4235.60 o
      1006    4  -4  -4   4   7367.45   8655.00    679.29 o
      1006    3   4   4   4   7367.45   8655.00    679.29 o
      1006    2  -4  -8  -4   7367.45   8655.00    679.29 o
      1006    1   4   8   4   7367.45   8655.00    679.29 o
      1007    4   4  -4  -4   7367.33  10069.50    639.34 o
      1007    3  -4   4  -4   7367.33  10069.50    639.34 o
      1007    2   4  -8   4   7367.33  10069.50    639.34 o
      1007    1  -4   8  -4   7367.33  10069.50    639.34 o
      1008    4  -6  -4   4  24047.20  23751.30   1630.31 o
      1008    3   6   4   4  24047.20  23751.30   1630.31 o
      1008    2  -6  -8  -4  24047.20  23751.30   1630.31 o
      1008    1   6   8   4  24047.20  23751.30   1630.31 o
      1009    4   6  -4  -4  24017.70  23895.20   1582.36 o
      1009    3  -6   4  -4  24017.70  23895.20   1582.36 o
      1009    2   6  -8   4  24017.70  23895.20   1582.36 o
      1009    1  -6   8  -4  24017.70  23895.20   1582.36 o
      1010    4  -8  -4   4    436.57     87.91    319.67 <
      1010    3   8   4   4    436.57     87.91    319.67 <
      1010    2  -8  -8  -4    436.57     87.91    319.67 <
      1010    1   8   8   4    436.57     87.91    319.67 <
      1011    4 -10  -4   4  30091.90  28810.10   1086.87 o
      1011    3  10   4   4  30091.90  28810.10   1086.87 o
      1011    2 -10  -8  -4  30091.90  28810.10   1086.87 o
      1011    1  10   8   4  30091.90  28810.10   1086.87 o
      1012    4 -12  -4   4   2814.63   2037.88    383.60 o
      1012    3  12   4   4   2814.63   2037.88    383.60 o
      1012    2 -12  -8  -4   2814.63   2037.88    383.60 o
      1012    1  12   8   4   2814.63   2037.88    383.60 o
      1013    4 -14  -4   4   5482.41   4779.03    375.61 o
      1013    3  14   4   4   5482.41   4779.03    375.61 o
      1013    2 -14  -8  -4   5482.41   4779.03    375.61 o
      1013    1  14   8   4   5482.41   4779.03    375.61 o
      1014    4 -16  -4   4    296.62    295.69    303.68 <
      1014    3  16   4   4    296.62    295.69    303.68 <
      1014    2 -16  -8  -4    296.62    295.69    303.68 <
      1014    1  16   8   4    296.62    295.69    303.68 <
      1015    4 -16  -5  -4    155.58    191.80    391.59 <
      1015    3  16   5  -4    155.58    191.80    391.59 <
      1015    2 -16 -10   4    155.58    191.80    391.59 <
      1015    1  16  10  -4    155.58    191.80    391.59 <
      1016    4 -14  -5  -4   7947.79   7759.93    511.47 o
      1016    3  14   5  -4   7947.79   7759.93    511.47 o
      1016    2 -14 -10   4   7947.79   7759.93    511.47 o
      1016    1  14  10  -4   7947.79   7759.93    511.47 o
      1017    4 -12  -5  -4   4888.60   5202.59    375.61 o
      1017    3  12   5  -4   4888.60   5202.59    375.61 o
      1017    2 -12 -10   4   4888.60   5202.59    375.61 o
      1017    1  12  10  -4   4888.60   5202.59    375.61 o
      1018    4 -10  -5  -4  14609.50  13434.00    695.28 o
      1018    3  10   5  -4  14609.50  13434.00    695.28 o
      1018    2 -10 -10   4  14609.50  13434.00    695.28 o
      1018    1  10  10  -4  14609.50  13434.00    695.28 o
      1019    4  -8  -5  -4   7250.68   7775.92    447.54 o
      1019    3   8   5  -4   7250.68   7775.92    447.54 o
      1019    2  -8 -10   4   7250.68   7775.92    447.54 o
      1019    1   8  10  -4   7250.68   7775.92    447.54 o
      1020    4   6  -5   4  17151.90  20243.00   1174.78 o
      1020    3  -6   5   4  17151.90  20243.00   1174.78 o
      1020    2   6 -10  -4  17151.90  20243.00   1174.78 o
      1020    1  -6  10   4  17151.90  20243.00   1174.78 o
      1021    4  -6  -5  -4  17153.80  16566.80    815.15 o
      1021    3   6   5  -4  17153.80  16566.80    815.15 o
      1021    2  -6 -10   4  17153.80  16566.80    815.15 o
      1021    1   6  10  -4  17153.80  16566.80    815.15 o
      1022    4   4  -5   4   1314.24   1470.47    247.74 o
      1022    3  -4   5   4   1314.24   1470.47    247.74 o
      1022    2   4 -10  -4   1314.24   1470.47    247.74 o
      1022    1  -4  10   4   1314.24   1470.47    247.74 o
      1023    4  -4  -5  -4   1317.09   1414.53    239.75 o
      1023    3   4   5  -4   1317.09   1414.53    239.75 o
      1023    2  -4 -10   4   1317.09   1414.53    239.75 o
      1023    1   4  10  -4   1317.09   1414.53    239.75 o
      1024    4   2  -5   4  13771.90  16630.70    759.21 o
      1024    3  -2   5   4  13771.90  16630.70    759.21 o
      1024    2   2 -10  -4  13771.90  16630.70    759.21 o
      1024    1  -2  10   4  13771.90  16630.70    759.21 o
      1025    4  -2  -5  -4  13772.80  15232.20   1062.90 o
      1025    3   2   5  -4  13772.80  15232.20   1062.90 o
      1025    2  -2 -10   4  13772.80  15232.20   1062.90 o
      1025    1   2  10  -4  13772.80  15232.20   1062.90 o
      1026    4   0  -5   4  12139.10  13018.50    623.35 o
      1026    3   0   5   4  12139.10  13018.50    623.35 o
      1026    2   0 -10  -4  12139.10  13018.50    623.35 o
      1026    1   0  10   4  12139.10  13018.50    623.35 o
      1027    4  -2  -5   4  14683.30  16510.80   1102.85 o
      1027    3   2   5   4  14683.30  16510.80   1102.85 o
      1027    2  -2 -10  -4  14683.30  16510.80   1102.85 o
      1027    1   2  10   4  14683.30  16510.80   1102.85 o
      1028    4   2  -5  -4  14682.40  16446.90   1086.87 o
      1028    3  -2   5  -4  14682.40  16446.90   1086.87 o
      1028    2   2 -10   4  14682.40  16446.90   1086.87 o
      1028    1  -2  10  -4  14682.40  16446.90   1086.87 o
      1029    4  -4  -5   4   1335.73   1550.39    295.69 o
      1029    3   4   5   4   1335.73   1550.39    295.69 o
      1029    2  -4 -10  -4   1335.73   1550.39    295.69 o
      1029    1   4  10   4   1335.73   1550.39    295.69 o
      1030    4   4  -5  -4   1332.89   1614.32    167.83 o
      1030    3  -4   5  -4   1332.89   1614.32    167.83 o
      1030    2   4 -10   4   1332.89   1614.32    167.83 o
      1030    1  -4  10  -4   1332.89   1614.32    167.83 o
      1031    4  -6  -5   4  18858.10  17549.80   1182.77 o
      1031    3   6   5   4  18858.10  17549.80   1182.77 o
      1031    2  -6 -10  -4  18858.10  17549.80   1182.77 o
      1031    1   6  10   4  18858.10  17549.80   1182.77 o
      1032    4   6  -5  -4  18856.20  17310.00   1126.83 o
      1032    3  -6   5  -4  18856.20  17310.00   1126.83 o
      1032    2   6 -10   4  18856.20  17310.00   1126.83 o
      1032    1  -6  10  -4  18856.20  17310.00   1126.83 o
      1033    4  -8  -5   4   6931.92   7624.08    367.62 o
      1033    3   8   5   4   6931.92   7624.08    367.62 o
      1033    2  -8 -10  -4   6931.92   7624.08    367.62 o
      1033    1   8  10   4   6931.92   7624.08    367.62 o
      1034    4 -10  -5   4  15090.20  13553.90    567.41 o
      1034    3  10   5   4  15090.20  13553.90    567.41 o
      1034    2 -10 -10  -4  15090.20  13553.90    567.41 o
      1034    1  10  10   4  15090.20  13553.90    567.41 o
      1035    4 -12  -5   4   4943.64   4211.62    503.48 o
      1035    3  12   5   4   4943.64   4211.62    503.48 o
      1035    2 -12 -10  -4   4943.64   4211.62    503.48 o
      1035    1  12  10   4   4943.64   4211.62    503.48 o
      1036    4 -14  -5   4   7932.17   6273.48    655.32 o
      1036    3  14   5   4   7932.17   6273.48    655.32 o
      1036    2 -14 -10  -4   7932.17   6273.48    655.32 o
      1036    1  14  10   4   7932.17   6273.48    655.32 o
      1037    4 -16  -5   4    156.77   -127.87    327.66 <
      1037    3  16   5   4    156.77   -127.87    327.66 <
      1037    2 -16 -10  -4    156.77   -127.87    327.66 <
      1037    1  16  10   4    156.77   -127.87    327.66 <
      1038    4 -16  -6  -4   3158.10   2940.94    431.55 o
      1038    3  16   6  -4   3158.10   2940.94    431.55 o
      1038    2 -16 -12   4   3158.10   2940.94    431.55 o
      1038    1  16  12  -4   3158.10   2940.94    431.55 o
      1039    4 -14  -6  -4   2377.73   1910.01    367.62 o
      1039    3  14   6  -4   2377.73   1910.01    367.62 o
      1039    2 -14 -12   4   2377.73   1910.01    367.62 o
      1039    1  14  12  -4   2377.73   1910.01    367.62 o
      1040    4 -12  -6  -4   2676.89   2557.34    319.67 o
      1040    3  12   6  -4   2676.89   2557.34    319.67 o
      1040    2 -12 -12   4   2676.89   2557.34    319.67 o
      1040    1  12  12  -4   2676.89   2557.34    319.67 o
      1041    4 -10  -6  -4   6089.71   6113.65    383.60 o
      1041    3  10   6  -4   6089.71   6113.65    383.60 o
      1041    2 -10 -12   4   6089.71   6113.65    383.60 o
      1041    1  10  12  -4   6089.71   6113.65    383.60 o
      1042    4  -8  -6  -4  20130.60  20139.10   1022.94 o
      1042    3   8   6  -4  20130.60  20139.10   1022.94 o
      1042    2  -8 -12   4  20130.60  20139.10   1022.94 o
      1042    1   8  12  -4  20130.60  20139.10   1022.94 o
      1043    4   6  -6   4  36675.50  42795.50   2469.43 o
      1043    3  -6   6   4  36675.50  42795.50   2469.43 o
      1043    2   6 -12  -4  36675.50  42795.50   2469.43 o
      1043    1  -6  12   4  36675.50  42795.50   2469.43 o
      1044    4  -6  -6  -4  36675.40  38368.10   1734.20 o
      1044    3   6   6  -4  36675.40  38368.10   1734.20 o
      1044    2  -6 -12   4  36675.40  38368.10   1734.20 o
      1044    1   6  12  -4  36675.40  38368.10   1734.20 o
      1045    4   4  -6   4   4067.26   4643.17    399.58 o
      1045    3  -4   6   4   4067.26   4643.17    399.58 o
      1045    2   4 -12  -4   4067.26   4643.17    399.58 o
      1045    1  -4  12   4   4067.26   4643.17    399.58 o
      1046    4  -4  -6  -4   4067.63   3971.87    351.63 o
      1046    3   4   6  -4   4067.63   3971.87    351.63 o
      1046    2  -4 -12   4   4067.63   3971.87    351.63 o
      1046    1   4  12  -4   4067.63   3971.87    351.63 o
      1047    4   2  -6   4  62687.00  73779.30   3084.79 o
      1047    3  -2   6   4  62687.00  73779.30   3084.79 o
      1047    2   2 -12  -4  62687.00  73779.30   3084.79 o
      1047    1  -2  12   4  62687.00  73779.30   3084.79 o
      1048    4  -2  -6  -4  62681.50  65531.90   4347.48 o
      1048    3   2   6  -4  62681.50  65531.90   4347.48 o
      1048    2  -2 -12   4  62681.50  65531.90   4347.48 o
      1048    1   2  12  -4  62681.50  65531.90   4347.48 o
      1049    4   0  -6   4   7902.53   8870.78    375.61 o
      1049    3   0   6   4   7902.53   8870.78    375.61 o
      1049    2   0 -12  -4   7902.53   8870.78    375.61 o
      1049    1   0  12   4   7902.53   8870.78    375.61 o
      1050    4  -2  -6   4  62545.70  68065.20   4371.46 o
      1050    3   2   6   4  62545.70  68065.20   4371.46 o
      1050    2  -2 -12  -4  62545.70  68065.20   4371.46 o
      1050    1   2  12   4  62545.70  68065.20   4371.46 o
      1051    4   2  -6  -4  62551.20  68464.80   3084.79 o
      1051    3  -2   6  -4  62551.20  68464.80   3084.79 o
      1051    2   2 -12   4  62551.20  68464.80   3084.79 o
      1051    1  -2  12  -4  62551.20  68464.80   3084.79 o
      1052    4  -4  -6   4   4352.50   3859.99    271.72 o
      1052    3   4   6   4   4352.50   3859.99    271.72 o
      1052    2  -4 -12  -4   4352.50   3859.99    271.72 o
      1052    1   4  12   4   4352.50   3859.99    271.72 o
      1053    4   4  -6  -4   4352.14   4299.53    271.72 o
      1053    3  -4   6  -4   4352.14   4299.53    271.72 o
      1053    2   4 -12   4   4352.14   4299.53    271.72 o
      1053    1  -4  12  -4   4352.14   4299.53    271.72 o
      1054    4  -6  -6   4  36611.30  39103.40   1422.52 o
      1054    3   6   6   4  36611.30  39103.40   1422.52 o
      1054    2  -6 -12  -4  36611.30  39103.40   1422.52 o
      1054    1   6  12   4  36611.30  39103.40   1422.52 o
      1055    4   6  -6  -4  36611.40  35427.20   2445.46 o
      1055    3  -6   6  -4  36611.40  35427.20   2445.46 o
      1055    2   6 -12   4  36611.40  35427.20   2445.46 o
      1055    1  -6  12  -4  36611.40  35427.20   2445.46 o
      1056    4  -8  -6   4  22144.50  22968.10    839.13 o
      1056    3   8   6   4  22144.50  22968.10    839.13 o
      1056    2  -8 -12  -4  22144.50  22968.10    839.13 o
      1056    1   8  12   4  22144.50  22968.10    839.13 o
      1057    4 -10  -6   4   6146.17   5706.07    319.67 o
      1057    3  10   6   4   6146.17   5706.07    319.67 o
      1057    2 -10 -12  -4   6146.17   5706.07    319.67 o
      1057    1  10  12   4   6146.17   5706.07    319.67 o
      1058    4 -12  -6   4   2561.20   2077.84    431.55 o
      1058    3  12   6   4   2561.20   2077.84    431.55 o
      1058    2 -12 -12  -4   2561.20   2077.84    431.55 o
      1058    1  12  12   4   2561.20   2077.84    431.55 o
      1059    4 -14  -6   4   2373.97   1718.21    487.49 o
      1059    3  14   6   4   2373.97   1718.21    487.49 o
      1059    2 -14 -12  -4   2373.97   1718.21    487.49 o
      1059    1  14  12   4   2373.97   1718.21    487.49 o
      1060    4 -16  -6   4   3464.35   2741.15    391.59 o
      1060    3  16   6   4   3464.35   2741.15    391.59 o
      1060    2 -16 -12  -4   3464.35   2741.15    391.59 o
      1060    1  16  12   4   3464.35   2741.15    391.59 o
      1061    4 -16  -7  -4   3069.38   2341.57    447.54 o
      1061    3  16   7  -4   3069.38   2341.57    447.54 o
      1061    2 -16 -14   4   3069.38   2341.57    447.54 o
      1061    1  16  14  -4   3069.38   2341.57    447.54 o
      1062    4 -14  -7  -4   2082.73   1878.05    359.63 o
      1062    3  14   7  -4   2082.73   1878.05    359.63 o
      1062    2 -14 -14   4   2082.73   1878.05    359.63 o
      1062    1  14  14  -4   2082.73   1878.05    359.63 o
      1063    4 -12  -7  -4   3765.40   3939.90    367.62 o
      1063    3  12   7  -4   3765.40   3939.90    367.62 o
      1063    2 -12 -14   4   3765.40   3939.90    367.62 o
      1063    1  12  14  -4   3765.40   3939.90    367.62 o
      1064    4 -10  -7  -4   3584.51   4011.83    327.66 o
      1064    3  10   7  -4   3584.51   4011.83    327.66 o
      1064    2 -10 -14   4   3584.51   4011.83    327.66 o
      1064    1  10  14  -4   3584.51   4011.83    327.66 o
      1065    4  -8  -7  -4  48857.90  47286.80   2157.76 o
      1065    3   8   7  -4  48857.90  47286.80   2157.76 o
      1065    2  -8 -14   4  48857.90  47286.80   2157.76 o
      1065    1   8  14  -4  48857.90  47286.80   2157.76 o
      1066    4   6  -7   4   8990.01   9350.28    671.30 o
      1066    3  -6   7   4   8990.01   9350.28    671.30 o
      1066    2   6 -14  -4   8990.01   9350.28    671.30 o
      1066    1  -6  14   4   8990.01   9350.28    671.30 o
      1067    4  -6  -7  -4   8989.24   8750.90    655.32 o
      1067    3   6   7  -4   8989.24   8750.90    655.32 o
      1067    2  -6 -14   4   8989.24   8750.90    655.32 o
      1067    1   6  14  -4   8989.24   8750.90    655.32 o
      1068    4   4  -7   4  80435.30  93550.80   5418.37 o
      1068    3  -4   7   4  80435.30  93550.80   5418.37 o
      1068    2   4 -14  -4  80435.30  93550.80   5418.37 o
      1068    1  -4  14   4  80435.30  93550.80   5418.37 o
      1069    4  -4  -7  -4  80436.60  84440.20   5410.38 o
      1069    3   4   7  -4  80436.60  84440.20   5410.38 o
      1069    2  -4 -14   4  80436.60  84440.20   5410.38 o
      1069    1   4  14  -4  80436.60  84440.20   5410.38 o
      1070    4   2  -7   4    796.82    399.58    191.80 <
      1070    3  -2   7   4    796.82    399.58    191.80 <
      1070    2   2 -14  -4    796.82    399.58    191.80 <
      1070    1  -2  14   4    796.82    399.58    191.80 <
      1071    4  -2  -7  -4    796.98    839.13    223.77 o
      1071    3   2   7  -4    796.98    839.13    223.77 o
      1071    2  -2 -14   4    796.98    839.13    223.77 o
      1071    1   2  14  -4    796.98    839.13    223.77 o
      1072    4   0  -7   4 184144.00 209318.00   6505.24 o
      1072    3   0   7   4 184144.00 209318.00   6505.24 o
      1072    2   0 -14  -4 184144.00 209318.00   6505.24 o
      1072    1   0  14   4 184144.00 209318.00   6505.24 o
      1073    4  -2  -7   4    804.12    679.29    183.81 o
      1073    3   2   7   4    804.12    679.29    183.81 o
      1073    2  -2 -14  -4    804.12    679.29    183.81 o
      1073    1   2  14   4    804.12    679.29    183.81 o
      1074    4   2  -7  -4    803.95    615.36    183.81 o
      1074    3  -2   7  -4    803.95    615.36    183.81 o
      1074    2   2 -14   4    803.95    615.36    183.81 o
      1074    1  -2  14  -4    803.95    615.36    183.81 o
      1075    4  -4  -7   4  80283.80  87980.60   3124.75 o
      1075    3   4   7   4  80283.80  87980.60   3124.75 o
      1075    2  -4 -14  -4  80283.80  87980.60   3124.75 o
      1075    1   4  14   4  80283.80  87980.60   3124.75 o
      1076    4   4  -7  -4  80282.40  82905.80   3828.02 o
      1076    3  -4   7  -4  80282.40  82905.80   3828.02 o
      1076    2   4 -14   4  80282.40  82905.80   3828.02 o
      1076    1  -4  14  -4  80282.40  82905.80   3828.02 o
      1077    4  -6  -7   4   8099.09   8471.19    391.59 o
      1077    3   6   7   4   8099.09   8471.19    391.59 o
      1077    2  -6 -14  -4   8099.09   8471.19    391.59 o
      1077    1   6  14   4   8099.09   8471.19    391.59 o
      1078    4  -8  -7   4  48475.70  48989.10   1774.16 o
      1078    3   8   7   4  48475.70  48989.10   1774.16 o
      1078    2  -8 -14  -4  48475.70  48989.10   1774.16 o
      1078    1   8  14   4  48475.70  48989.10   1774.16 o
      1079    4 -10  -7   4   3234.99   3524.34    263.73 o
      1079    3  10   7   4   3234.99   3524.34    263.73 o
      1079    2 -10 -14  -4   3234.99   3524.34    263.73 o
      1079    1  10  14   4   3234.99   3524.34    263.73 o
      1080    4 -12  -7   4   3770.05   3556.30    495.48 o
      1080    3  12   7   4   3770.05   3556.30    495.48 o
      1080    2 -12 -14  -4   3770.05   3556.30    495.48 o
      1080    1  12  14   4   3770.05   3556.30    495.48 o
      1081    4 -14  -7   4   2225.54   2437.47    343.64 o
      1081    3  14   7   4   2225.54   2437.47    343.64 o
      1081    2 -14 -14  -4   2225.54   2437.47    343.64 o
      1081    1  14  14   4   2225.54   2437.47    343.64 o
      1082    4 -16  -7   4   3030.97   2493.41    599.38 o
      1082    3  16   7   4   3030.97   2493.41    599.38 o
      1082    2 -16 -14  -4   3030.97   2493.41    599.38 o
      1082    1  16  14   4   3030.97   2493.41    599.38 o
      1083    4 -16  -8  -4   5772.02   6209.55    503.48 o
      1083    3  16   8  -4   5772.02   6209.55    503.48 o
      1083    2 -16 -16   4   5772.02   6209.55    503.48 o
      1083    1  16  16  -4   5772.02   6209.55    503.48 o
      1084    4 -14  -8  -4    247.55     15.98    335.65 <
      1084    3  14   8  -4    247.55     15.98    335.65 <
      1084    2 -14 -16   4    247.55     15.98    335.65 <
      1084    1  14  16  -4    247.55     15.98    335.65 <
      1085    4 -12  -8  -4  14342.60  13058.40    719.25 o
      1085    3  12   8  -4  14342.60  13058.40    719.25 o
      1085    2 -12 -16   4  14342.60  13058.40    719.25 o
      1085    1  12  16  -4  14342.60  13058.40    719.25 o
      1086    4 -10  -8  -4     82.84    119.88    255.73 <
      1086    3  10   8  -4     82.84    119.88    255.73 <
      1086    2 -10 -16   4     82.84    119.88    255.73 <
      1086    1  10  16  -4     82.84    119.88    255.73 <
      1087    4  -8  -8  -4  23774.90  21225.90    990.97 o
      1087    3   8   8  -4  23774.90  21225.90    990.97 o
      1087    2  -8 -16   4  23774.90  21225.90    990.97 o
      1087    1   8  16  -4  23774.90  21225.90    990.97 o
      1088    4  -6  -8  -4  10929.10  11635.90    831.14 o
      1088    3   6   8  -4  10929.10  11635.90    831.14 o
      1088    2  -6 -16   4  10929.10  11635.90    831.14 o
      1088    1   6  16  -4  10929.10  11635.90    831.14 o
      1089    4   4  -8   4   9865.36   8854.80    631.34 o
      1089    3  -4   8   4   9865.36   8854.80    631.34 o
      1089    2   4 -16  -4   9865.36   8854.80    631.34 o
      1089    1  -4  16   4   9865.36   8854.80    631.34 o
      1090    4  -4  -8  -4   9864.69   8974.67    599.38 o
      1090    3   4   8  -4   9864.69   8974.67    599.38 o
      1090    2  -4 -16   4   9864.69   8974.67    599.38 o
      1090    1   4  16  -4   9864.69   8974.67    599.38 o
      1091    4   2  -8   4  17706.30  20898.30    974.99 o
      1091    3  -2   8   4  17706.30  20898.30    974.99 o
      1091    2   2 -16  -4  17706.30  20898.30    974.99 o
      1091    1  -2  16   4  17706.30  20898.30    974.99 o
      1092    4  -2  -8  -4  17704.00  20362.80   1350.60 o
      1092    3   2   8  -4  17704.00  20362.80   1350.60 o
      1092    2  -2 -16   4  17704.00  20362.80   1350.60 o
      1092    1   2  16  -4  17704.00  20362.80   1350.60 o
      1093    4   0  -8   4  11749.40  13234.20    455.53 o
      1093    3   0   8   4  11749.40  13234.20    455.53 o
      1093    2   0 -16  -4  11749.40  13234.20    455.53 o
      1093    1   0  16   4  11749.40  13234.20    455.53 o
      1094    4  -2  -8   4  17796.10  20578.60    966.99 o
      1094    3   2   8   4  17796.10  20578.60    966.99 o
      1094    2  -2 -16  -4  17796.10  20578.60    966.99 o
      1094    1   2  16   4  17796.10  20578.60    966.99 o
      1095    4   2  -8  -4  17798.40  20714.50    959.00 o
      1095    3  -2   8  -4  17798.40  20714.50    959.00 o
      1095    2   2 -16   4  17798.40  20714.50    959.00 o
      1095    1  -2  16  -4  17798.40  20714.50    959.00 o
      1096    4  -4  -8   4   9487.38   7504.20    447.54 o
      1096    3   4   8   4   9487.38   7504.20    447.54 o
      1096    2  -4 -16  -4   9487.38   7504.20    447.54 o
      1096    1   4  16   4   9487.38   7504.20    447.54 o
      1097    4   4  -8  -4   9488.05   7512.19    447.54 o
      1097    3  -4   8  -4   9488.05   7512.19    447.54 o
      1097    2   4 -16   4   9488.05   7512.19    447.54 o
      1097    1  -4  16  -4   9488.05   7512.19    447.54 o
      1098    4  -6  -8   4  11204.70  11715.80    495.48 o
      1098    3   6   8   4  11204.70  11715.80    495.48 o
      1098    2  -6 -16  -4  11204.70  11715.80    495.48 o
      1098    1   6  16   4  11204.70  11715.80    495.48 o
      1099    4  -8  -8   4  22156.10  20578.60    823.14 o
      1099    3   8   8   4  22156.10  20578.60    823.14 o
      1099    2  -8 -16  -4  22156.10  20578.60    823.14 o
      1099    1   8  16   4  22156.10  20578.60    823.14 o
      1100    4 -10  -8   4     78.25    -47.95    263.73 <
      1100    3  10   8   4     78.25    -47.95    263.73 <
      1100    2 -10 -16  -4     78.25    -47.95    263.73 <
      1100    1  10  16   4     78.25    -47.95    263.73 <
      1101    4 -12  -8   4  14221.20  12778.70    703.27 o
      1101    3  12   8   4  14221.20  12778.70    703.27 o
      1101    2 -12 -16  -4  14221.20  12778.70    703.27 o
      1101    1  12  16   4  14221.20  12778.70    703.27 o
      1102    4 -14  -8   4    243.85    -47.95    303.68 <
      1102    3  14   8   4    243.85    -47.95    303.68 <
      1102    2 -14 -16  -4    243.85    -47.95    303.68 <
      1102    1  14  16   4    243.85    -47.95    303.68 <
      1103    4 -16  -8   4   5812.20   4771.04    687.29 o
      1103    3  16   8   4   5812.20   4771.04    687.29 o
      1103    2 -16 -16  -4   5812.20   4771.04    687.29 o
      1103    1  16  16   4   5812.20   4771.04    687.29 o
      1104    4 -16  -9  -4   4332.93   3140.74    439.54 o
      1104    3  16   9  -4   4332.93   3140.74    439.54 o
      1104    2 -16 -18   4   4332.93   3140.74    439.54 o
      1104    1  16  18  -4   4332.93   3140.74    439.54 o
      1105    4 -14  -9  -4    764.31    543.43    335.65 <
      1105    3  14   9  -4    764.31    543.43    335.65 <
      1105    2 -14 -18   4    764.31    543.43    335.65 <
      1105    1  14  18  -4    764.31    543.43    335.65 <
      1106    4 -12  -9  -4  28616.10  24934.10   1222.73 o
      1106    3  12   9  -4  28616.10  24934.10   1222.73 o
      1106    2 -12 -18   4  28616.10  24934.10   1222.73 o
      1106    1  12  18  -4  28616.10  24934.10   1222.73 o
      1107    4 -10  -9  -4   1230.05    959.00    271.72 o
      1107    3  10   9  -4   1230.05    959.00    271.72 o
      1107    2 -10 -18   4   1230.05    959.00    271.72 o
      1107    1  10  18  -4   1230.05    959.00    271.72 o
      1108    4  -8  -9  -4  29947.80  32350.40   1446.50 o
      1108    3   8   9  -4  29947.80  32350.40   1446.50 o
      1108    2  -8 -18   4  29947.80  32350.40   1446.50 o
      1108    1   8  18  -4  29947.80  32350.40   1446.50 o
      1109    4  -6  -9  -4    913.79   1454.49    295.69 o
      1109    3   6   9  -4    913.79   1454.49    295.69 o
      1109    2  -6 -18   4    913.79   1454.49    295.69 o
      1109    1   6  18  -4    913.79   1454.49    295.69 o
      1110    4   4  -9   4  73045.80  90458.00   5050.75 o
      1110    3  -4   9   4  73045.80  90458.00   5050.75 o
      1110    2   4 -18  -4  73045.80  90458.00   5050.75 o
      1110    1  -4  18   4  73045.80  90458.00   5050.75 o
      1111    4  -4  -9  -4  73047.10  82666.10   5042.76 o
      1111    3   4   9  -4  73047.10  82666.10   5042.76 o
      1111    2  -4 -18   4  73047.10  82666.10   5042.76 o
      1111    1   4  18  -4  73047.10  82666.10   5042.76 o
      1112    4   2  -9   4   6474.81   7344.37    463.52 o
      1112    3  -2   9   4   6474.81   7344.37    463.52 o
      1112    2   2 -18  -4   6474.81   7344.37    463.52 o
      1112    1  -2  18   4   6474.81   7344.37    463.52 o
      1113    4  -2  -9  -4   6474.91   7176.54    583.39 o
      1113    3   2   9  -4   6474.91   7176.54    583.39 o
      1113    2  -2 -18   4   6474.91   7176.54    583.39 o
      1113    1   2  18  -4   6474.91   7176.54    583.39 o
      1114    4   0  -9   4 133765.00 151562.00   4715.10 o
      1114    3   0   9   4 133765.00 151562.00   4715.10 o
      1114    2   0 -18  -4 133765.00 151562.00   4715.10 o
      1114    1   0  18   4 133765.00 151562.00   4715.10 o
      1115    4  -2  -9   4   6649.03   7352.36    431.55 o
      1115    3   2   9   4   6649.03   7352.36    431.55 o
      1115    2  -2 -18  -4   6649.03   7352.36    431.55 o
      1115    1   2  18   4   6649.03   7352.36    431.55 o
      1116    4   2  -9  -4   6648.93   6888.84    423.56 o
      1116    3  -2   9  -4   6648.93   6888.84    423.56 o
      1116    2   2 -18   4   6648.93   6888.84    423.56 o
      1116    1  -2  18  -4   6648.93   6888.84    423.56 o
      1117    4  -4  -9   4  73502.50  77879.00   3564.29 o
      1117    3   4   9   4  73502.50  77879.00   3564.29 o
      1117    2  -4 -18  -4  73502.50  77879.00   3564.29 o
      1117    1   4  18   4  73502.50  77879.00   3564.29 o
      1118    4   4  -9  -4  73501.20  74019.10   5050.75 o
      1118    3  -4   9  -4  73501.20  74019.10   5050.75 o
      1118    2   4 -18   4  73501.20  74019.10   5050.75 o
      1118    1  -4  18  -4  73501.20  74019.10   5050.75 o
      1119    4  -6  -9   4   1003.80    807.16    183.81 o
      1119    3   6   9   4   1003.80    807.16    183.81 o
      1119    2  -6 -18  -4   1003.80    807.16    183.81 o
      1119    1   6  18   4   1003.80    807.16    183.81 o
      1120    4  -8  -9   4  30800.50  30528.30   1454.49 o
      1120    3   8   9   4  30800.50  30528.30   1454.49 o
      1120    2  -8 -18  -4  30800.50  30528.30   1454.49 o
      1120    1   8  18   4  30800.50  30528.30   1454.49 o
      1121    4 -10  -9   4   1147.58    679.29    287.70 <
      1121    3  10   9   4   1147.58    679.29    287.70 <
      1121    2 -10 -18  -4   1147.58    679.29    287.70 <
      1121    1  10  18   4   1147.58    679.29    287.70 <
      1122    4 -12  -9   4  28959.00  25333.70   1222.73 o
      1122    3  12   9   4  28959.00  25333.70   1222.73 o
      1122    2 -12 -18  -4  28959.00  25333.70   1222.73 o
      1122    1  12  18   4  28959.00  25333.70   1222.73 o
      1123    4 -14  -9   4    697.05    487.49    327.66 <
      1123    3  14   9   4    697.05    487.49    327.66 <
      1123    2 -14 -18  -4    697.05    487.49    327.66 <
      1123    1  14  18   4    697.05    487.49    327.66 <
      1124    4 -16  -9   4   4346.36   2773.12    687.29 o
      1124    3  16   9   4   4346.36   2773.12    687.29 o
      1124    2 -16 -18  -4   4346.36   2773.12    687.29 o
      1124    1  16  18   4   4346.36   2773.12    687.29 o
      1125    4 -14 -10  -4   1190.21   1398.55    359.63 o
      1125    3  14  10  -4   1190.21   1398.55    359.63 o
      1125    2 -14 -20   4   1190.21   1398.55    359.63 o
      1125    1  14  20  -4   1190.21   1398.55    359.63 o
      1126    4 -12 -10  -4   8840.82   8223.45    575.40 o
      1126    3  12  10  -4   8840.82   8223.45    575.40 o
      1126    2 -12 -20   4   8840.82   8223.45    575.40 o
      1126    1  12  20  -4   8840.82   8223.45    575.40 o
      1127    4 -10 -10  -4   9694.96   8902.75    559.42 o
      1127    3  10  10  -4   9694.96   8902.75    559.42 o
      1127    2 -10 -20   4   9694.96   8902.75    559.42 o
      1127    1  10  20  -4   9694.96   8902.75    559.42 o
      1128    4  -8 -10  -4  10131.60   9398.23    543.43 o
      1128    3   8  10  -4  10131.60   9398.23    543.43 o
      1128    2  -8 -20   4  10131.60   9398.23    543.43 o
      1128    1   8  20  -4  10131.60   9398.23    543.43 o
      1129    4  -6 -10  -4  26953.10  27483.40   1846.08 o
      1129    3   6  10  -4  26953.10  27483.40   1846.08 o
      1129    2  -6 -20   4  26953.10  27483.40   1846.08 o
      1129    1   6  20  -4  26953.10  27483.40   1846.08 o
      1130    4  -4 -10  -4   4753.91   4139.70    431.55 o
      1130    3   4  10  -4   4753.91   4139.70    431.55 o
      1130    2  -4 -20   4   4753.91   4139.70    431.55 o
      1130    1   4  20  -4   4753.91   4139.70    431.55 o
      1131    4   2 -10   4  28049.20  31255.50   1478.46 o
      1131    3  -2  10   4  28049.20  31255.50   1478.46 o
      1131    2   2 -20  -4  28049.20  31255.50   1478.46 o
      1131    1  -2  20   4  28049.20  31255.50   1478.46 o
      1132    4  -2 -10  -4  28040.10  32686.00   2061.86 o
      1132    3   2  10  -4  28040.10  32686.00   2061.86 o
      1132    2  -2 -20   4  28040.10  32686.00   2061.86 o
      1132    1   2  20  -4  28040.10  32686.00   2061.86 o
      1133    4   0 -10   4   5429.76   6585.16    351.63 o
      1133    3   0  10   4   5429.76   6585.16    351.63 o
      1133    2   0 -20  -4   5429.76   6585.16    351.63 o
      1133    1   0  20   4   5429.76   6585.16    351.63 o
      1134    4  -2 -10   4  28248.10  31423.30   1470.47 o
      1134    3   2  10   4  28248.10  31423.30   1470.47 o
      1134    2  -2 -20  -4  28248.10  31423.30   1470.47 o
      1134    1   2  20   4  28248.10  31423.30   1470.47 o
      1135    4   2 -10  -4  28257.20  33437.20   2069.85 o
      1135    3  -2  10  -4  28257.20  33437.20   2069.85 o
      1135    2   2 -20   4  28257.20  33437.20   2069.85 o
      1135    1  -2  20  -4  28257.20  33437.20   2069.85 o
      1136    4  -4 -10   4   5015.31   4251.58    335.65 o
      1136    3   4  10   4   5015.31   4251.58    335.65 o
      1136    2  -4 -20  -4   5015.31   4251.58    335.65 o
      1136    1   4  20   4   5015.31   4251.58    335.65 o
      1137    4   4 -10  -4   5015.40   4970.83    487.49 o
      1137    3  -4  10  -4   5015.40   4970.83    487.49 o
      1137    2   4 -20   4   5015.40   4970.83    487.49 o
      1137    1  -4  20  -4   5015.40   4970.83    487.49 o
      1138    4  -6 -10   4  27065.40  28570.30   1070.89 o
      1138    3   6  10   4  27065.40  28570.30   1070.89 o
      1138    2  -6 -20  -4  27065.40  28570.30   1070.89 o
      1138    1   6  20   4  27065.40  28570.30   1070.89 o
      1139    4  -8 -10   4   9358.57   8918.73    559.42 o
      1139    3   8  10   4   9358.57   8918.73    559.42 o
      1139    2  -8 -20  -4   9358.57   8918.73    559.42 o
      1139    1   8  20   4   9358.57   8918.73    559.42 o
      1140    4 -10 -10   4   9858.25   8359.31    567.41 o
      1140    3  10  10   4   9858.25   8359.31    567.41 o
      1140    2 -10 -20  -4   9858.25   8359.31    567.41 o
      1140    1  10  20   4   9858.25   8359.31    567.41 o
      1141    4 -12 -10   4   8777.88   8686.97    439.54 o
      1141    3  12  10   4   8777.88   8686.97    439.54 o
      1141    2 -12 -20  -4   8777.88   8686.97    439.54 o
      1141    1  12  20   4   8777.88   8686.97    439.54 o
      1142    4 -14 -10   4   1203.49   1702.23    575.40 <
      1142    3  14  10   4   1203.49   1702.23    575.40 <
      1142    2 -14 -20  -4   1203.49   1702.23    575.40 <
      1142    1  14  20   4   1203.49   1702.23    575.40 <
      1143    4 -14 -11  -4   4286.55   4003.84    463.52 o
      1143    3  14  11  -4   4286.55   4003.84    463.52 o
      1143    2 -14 -22   4   4286.55   4003.84    463.52 o
      1143    1  14  22  -4   4286.55   4003.84    463.52 o
      1144    4 -12 -11  -4   1513.42   1838.09    343.64 o
      1144    3  12  11  -4   1513.42   1838.09    343.64 o
      1144    2 -12 -22   4   1513.42   1838.09    343.64 o
      1144    1  12  22  -4   1513.42   1838.09    343.64 o
      1145    4 -10 -11  -4   9779.37   9446.18    559.42 o
      1145    3  10  11  -4   9779.37   9446.18    559.42 o
      1145    2 -10 -22   4   9779.37   9446.18    559.42 o
      1145    1  10  22  -4   9779.37   9446.18    559.42 o
      1146    4  -8 -11  -4   2950.48   3692.16    455.53 o
      1146    3   8  11  -4   2950.48   3692.16    455.53 o
      1146    2  -8 -22   4   2950.48   3692.16    455.53 o
      1146    1   8  22  -4   2950.48   3692.16    455.53 o
      1147    4  -6 -11  -4  14779.60  14169.30   1006.95 o
      1147    3   6  11  -4  14779.60  14169.30   1006.95 o
      1147    2  -6 -22   4  14779.60  14169.30   1006.95 o
      1147    1   6  22  -4  14779.60  14169.30   1006.95 o
      1148    4  -4 -11  -4  11648.20  12147.40    943.02 o
      1148    3   4  11  -4  11648.20  12147.40    943.02 o
      1148    2  -4 -22   4  11648.20  12147.40    943.02 o
      1148    1   4  22  -4  11648.20  12147.40    943.02 o
      1149    4   2 -11   4    857.22    463.52    455.53 <
      1149    3  -2  11   4    857.22    463.52    455.53 <
      1149    2   2 -22  -4    857.22    463.52    455.53 <
      1149    1  -2  22   4    857.22    463.52    455.53 <
      1150    4  -2 -11  -4    857.25    887.08    335.65 <
      1150    3   2  11  -4    857.25    887.08    335.65 <
      1150    2  -2 -22   4    857.25    887.08    335.65 <
      1150    1   2  22  -4    857.25    887.08    335.65 <
      1151    4   0 -11   4   6351.55   7360.35    495.48 o
      1151    3   0  11   4   6351.55   7360.35    495.48 o
      1151    2   0 -22  -4   6351.55   7360.35    495.48 o
      1151    1   0  22   4   6351.55   7360.35    495.48 o
      1152    4  -2 -11   4    871.62    431.55    279.71 <
      1152    3   2  11   4    871.62    431.55    279.71 <
      1152    2  -2 -22  -4    871.62    431.55    279.71 <
      1152    1   2  22   4    871.62    431.55    279.71 <
      1153    4   2 -11  -4    871.59   1358.59    367.62 o
      1153    3  -2  11  -4    871.59   1358.59    367.62 o
      1153    2   2 -22   4    871.59   1358.59    367.62 o
      1153    1  -2  22  -4    871.59   1358.59    367.62 o
      1154    4  -4 -11   4  11788.60  12602.90    982.98 o
      1154    3   4  11   4  11788.60  12602.90    982.98 o
      1154    2  -4 -22  -4  11788.60  12602.90    982.98 o
      1154    1   4  22   4  11788.60  12602.90    982.98 o
      1155    4   4 -11  -4  11786.50  12499.00    951.01 o
      1155    3  -4  11  -4  11786.50  12499.00    951.01 o
      1155    2   4 -22   4  11786.50  12499.00    951.01 o
      1155    1  -4  22  -4  11786.50  12499.00    951.01 o
      1156    4  -6 -11   4  13386.10  13178.30    719.25 o
      1156    3   6  11   4  13386.10  13178.30    719.25 o
      1156    2  -6 -22  -4  13386.10  13178.30    719.25 o
      1156    1   6  22   4  13386.10  13178.30    719.25 o
      1157    4  -8 -11   4   2956.41   3532.33    351.63 o
      1157    3   8  11   4   2956.41   3532.33    351.63 o
      1157    2  -8 -22  -4   2956.41   3532.33    351.63 o
      1157    1   8  22   4   2956.41   3532.33    351.63 o
      1158    4 -10 -11   4   9021.98   8047.63    559.42 o
      1158    3  10  11   4   9021.98   8047.63    559.42 o
      1158    2 -10 -22  -4   9021.98   8047.63    559.42 o
      1158    1  10  22   4   9021.98   8047.63    559.42 o
      1159    4 -12 -11   4   1512.02   1758.17    359.63 o
      1159    3  12  11   4   1512.02   1758.17    359.63 o
      1159    2 -12 -22  -4   1512.02   1758.17    359.63 o
      1159    1  12  22   4   1512.02   1758.17    359.63 o
      1160    4 -14 -11   4   4274.75   3556.30    647.33 o
      1160    3  14  11   4   4274.75   3556.30    647.33 o
      1160    2 -14 -22  -4   4274.75   3556.30    647.33 o
      1160    1  14  22   4   4274.75   3556.30    647.33 o
      1161    4 -14 -12  -4   2881.86   2477.42    407.58 o
      1161    3  14  12  -4   2881.86   2477.42    407.58 o
      1161    2 -14 -24   4   2881.86   2477.42    407.58 o
      1161    1  14  24  -4   2881.86   2477.42    407.58 o
      1162    4 -12 -12  -4    454.55    303.68    351.63 <
      1162    3  12  12  -4    454.55    303.68    351.63 <
      1162    2 -12 -24   4    454.55    303.68    351.63 <
      1162    1  12  24  -4    454.55    303.68    351.63 <
      1163    4 -10 -12  -4   9201.93   9350.28    599.38 o
      1163    3  10  12  -4   9201.93   9350.28    599.38 o
      1163    2 -10 -24   4   9201.93   9350.28    599.38 o
      1163    1  10  24  -4   9201.93   9350.28    599.38 o
      1164    4  -8 -12  -4   8594.45   7416.29    743.23 o
      1164    3   8  12  -4   8594.45   7416.29    743.23 o
      1164    2  -8 -24   4   8594.45   7416.29    743.23 o
      1164    1   8  24  -4   8594.45   7416.29    743.23 o
      1165    4  -6 -12  -4  29851.80  30832.00   2117.80 o
      1165    3   6  12  -4  29851.80  30832.00   2117.80 o
      1165    2  -6 -24   4  29851.80  30832.00   2117.80 o
      1165    1   6  24  -4  29851.80  30832.00   2117.80 o
      1166    4  -4 -12  -4   4787.98   5785.99    575.40 o
      1166    3   4  12  -4   4787.98   5785.99    575.40 o
      1166    2  -4 -24   4   4787.98   5785.99    575.40 o
      1166    1   4  24  -4   4787.98   5785.99    575.40 o
      1167    4   2 -12   4  90801.00  94685.60   6121.64 o
      1167    3  -2  12   4  90801.00  94685.60   6121.64 o
      1167    2   2 -24  -4  90801.00  94685.60   6121.64 o
      1167    1  -2  24   4  90801.00  94685.60   6121.64 o
      1168    4  -2 -12  -4  90776.60  97155.00   6081.68 o
      1168    3   2  12  -4  90776.60  97155.00   6081.68 o
      1168    2  -2 -24   4  90776.60  97155.00   6081.68 o
      1168    1   2  24  -4  90776.60  97155.00   6081.68 o
      1169    4   0 -12   4   5684.17   6217.54    463.52 o
      1169    3   0  12   4   5684.17   6217.54    463.52 o
      1169    2   0 -24  -4   5684.17   6217.54    463.52 o
      1169    1   0  24   4   5684.17   6217.54    463.52 o
      1170    4  -2 -12   4  90981.70  98010.10   6113.65 o
      1170    3   2  12   4  90981.70  98010.10   6113.65 o
      1170    2  -2 -24  -4  90981.70  98010.10   6113.65 o
      1170    1   2  24   4  90981.70  98010.10   6113.65 o
      1171    4   2 -12  -4  91006.10  97978.20   6081.68 o
      1171    3  -2  12  -4  91006.10  97978.20   6081.68 o
      1171    2   2 -24   4  91006.10  97978.20   6081.68 o
      1171    1  -2  24  -4  91006.10  97978.20   6081.68 o
      1172    4  -4 -12   4   4812.05   6329.42    623.35 o
      1172    3   4  12   4   4812.05   6329.42    623.35 o
      1172    2  -4 -24  -4   4812.05   6329.42    623.35 o
      1172    1   4  24   4   4812.05   6329.42    623.35 o
      1173    4   4 -12  -4   4811.74   5082.72    599.38 o
      1173    3  -4  12  -4   4811.74   5082.72    599.38 o
      1173    2   4 -24   4   4811.74   5082.72    599.38 o
      1173    1  -4  24  -4   4811.74   5082.72    599.38 o
      1174    4  -6 -12   4  29960.40  33557.10   1518.42 o
      1174    3   6  12   4  29960.40  33557.10   1518.42 o
      1174    2  -6 -24  -4  29960.40  33557.10   1518.42 o
      1174    1   6  24   4  29960.40  33557.10   1518.42 o
      1175    4  -8 -12   4   8732.27   7887.80    415.57 o
      1175    3   8  12   4   8732.27   7887.80    415.57 o
      1175    2  -8 -24  -4   8732.27   7887.80    415.57 o
      1175    1   8  24   4   8732.27   7887.80    415.57 o
      1176    4 -10 -12   4   9211.26   9598.02    503.48 o
      1176    3  10  12   4   9211.26   9598.02    503.48 o
      1176    2 -10 -24  -4   9211.26   9598.02    503.48 o
      1176    1  10  24   4   9211.26   9598.02    503.48 o
      1177    4 -12 -12   4    484.28    615.36    287.70 <
      1177    3  12  12   4    484.28    615.36    287.70 <
      1177    2 -12 -24  -4    484.28    615.36    287.70 <
      1177    1  12  24   4    484.28    615.36    287.70 <
      1178    4 -14 -12   4   2877.56   2141.77    695.28 o
      1178    3  14  12   4   2877.56   2141.77    695.28 o
      1178    2 -14 -24  -4   2877.56   2141.77    695.28 o
      1178    1  14  24   4   2877.56   2141.77    695.28 o
      1179    4 -14 -13  -4   7362.28   5162.63    511.47 o
      1179    3  14  13  -4   7362.28   5162.63    511.47 o
      1179    2 -14 -26   4   7362.28   5162.63    511.47 o
      1179    1  14  26  -4   7362.28   5162.63    511.47 o
      1180    4 -12 -13  -4   1246.00   1414.53    375.61 o
      1180    3  12  13  -4   1246.00   1414.53    375.61 o
      1180    2 -12 -26   4   1246.00   1414.53    375.61 o
      1180    1  12  26  -4   1246.00   1414.53    375.61 o
      1181    4 -10 -13  -4  11457.10   9733.88    647.33 o
      1181    3  10  13  -4  11457.10   9733.88    647.33 o
      1181    2 -10 -26   4  11457.10   9733.88    647.33 o
      1181    1  10  26  -4  11457.10   9733.88    647.33 o
      1182    4  -8 -13  -4    375.33    615.36    399.58 <
      1182    3   8  13  -4    375.33    615.36    399.58 <
      1182    2  -8 -26   4    375.33    615.36    399.58 <
      1182    1   8  26  -4    375.33    615.36    399.58 <
      1183    4  -6 -13  -4  11271.20  10533.10    871.09 o
      1183    3   6  13  -4  11271.20  10533.10    871.09 o
      1183    2  -6 -26   4  11271.20  10533.10    871.09 o
      1183    1   6  26  -4  11271.20  10533.10    871.09 o
      1184    4  -4 -13  -4    588.86    951.01    399.58 <
      1184    3   4  13  -4    588.86    951.01    399.58 <
      1184    2  -4 -26   4    588.86    951.01    399.58 <
      1184    1   4  26  -4    588.86    951.01    399.58 <
      1185    4   2 -13   4   1519.11   1606.33    511.47 o
      1185    3  -2  13   4   1519.11   1606.33    511.47 o
      1185    2   2 -26  -4   1519.11   1606.33    511.47 o
      1185    1  -2  26   4   1519.11   1606.33    511.47 o
      1186    4  -2 -13  -4   1518.76   1550.39    463.52 o
      1186    3   2  13  -4   1518.76   1550.39    463.52 o
      1186    2  -2 -26   4   1518.76   1550.39    463.52 o
      1186    1   2  26  -4   1518.76   1550.39    463.52 o
      1187    4   0 -13   4   2669.39   3140.74    383.60 o
      1187    3   0  13   4   2669.39   3140.74    383.60 o
      1187    2   0 -26  -4   2669.39   3140.74    383.60 o
      1187    1   0  26   4   2669.39   3140.74    383.60 o
      1188    4  -2 -13   4   1406.92    871.09    503.48 <
      1188    3   2  13   4   1406.92    871.09    503.48 <
      1188    2  -2 -26  -4   1406.92    871.09    503.48 <
      1188    1   2  26   4   1406.92    871.09    503.48 <
      1189    4   2 -13  -4   1407.27   1198.75    431.55 <
      1189    3  -2  13  -4   1407.27   1198.75    431.55 <
      1189    2   2 -26   4   1407.27   1198.75    431.55 <
      1189    1  -2  26  -4   1407.27   1198.75    431.55 <
      1190    4  -4 -13   4    550.86    359.63    455.53 <
      1190    3   4  13   4    550.86    359.63    455.53 <
      1190    2  -4 -26  -4    550.86    359.63    455.53 <
      1190    1   4  26   4    550.86    359.63    455.53 <
      1191    4   4 -13  -4    547.79    335.65    447.54 <
      1191    3  -4  13  -4    547.79    335.65    447.54 <
      1191    2   4 -26   4    547.79    335.65    447.54 <
      1191    1  -4  26  -4    547.79    335.65    447.54 <
      1192    4  -6 -13   4  12230.00  10357.20    927.04 o
      1192    3   6  13   4  12230.00  10357.20    927.04 o
      1192    2  -6 -26  -4  12230.00  10357.20    927.04 o
      1192    1   6  26   4  12230.00  10357.20    927.04 o
      1193    4  -8 -13   4    381.97    375.61    255.73 <
      1193    3   8  13   4    381.97    375.61    255.73 <
      1193    2  -8 -26  -4    381.97    375.61    255.73 <
      1193    1   8  26   4    381.97    375.61    255.73 <
      1194    4 -10 -13   4  12461.90   9997.61    519.46 o
      1194    3  10  13   4  12461.90   9997.61    519.46 o
      1194    2 -10 -26  -4  12461.90   9997.61    519.46 o
      1194    1  10  26   4  12461.90   9997.61    519.46 o
      1195    4 -12 -13   4   1165.13   1454.49    391.59 o
      1195    3  12  13   4   1165.13   1454.49    391.59 o
      1195    2 -12 -26  -4   1165.13   1454.49    391.59 o
      1195    1  12  26   4   1165.13   1454.49    391.59 o
      1196    4 -14 -13   4   7884.56   5674.10    751.22 o
      1196    3  14  13   4   7884.56   5674.10    751.22 o
      1196    2 -14 -26  -4   7884.56   5674.10    751.22 o
      1196    1  14  26   4   7884.56   5674.10    751.22 o
      1197    4 -12 -14  -4   1755.69   1294.65    407.58 o
      1197    3  12  14  -4   1755.69   1294.65    407.58 o
      1197    2 -12 -28   4   1755.69   1294.65    407.58 o
      1197    1  12  28  -4   1755.69   1294.65    407.58 o
      1198    4 -10 -14  -4   8153.38   8199.48    583.39 o
      1198    3  10  14  -4   8153.38   8199.48    583.39 o
      1198    2 -10 -28   4   8153.38   8199.48    583.39 o
      1198    1  10  28  -4   8153.38   8199.48    583.39 o
      1199    4  -8 -14  -4   5872.46   6313.44    639.34 o
      1199    3   8  14  -4   5872.46   6313.44    639.34 o
      1199    2  -8 -28   4   5872.46   6313.44    639.34 o
      1199    1   8  28  -4   5872.46   6313.44    639.34 o
      1200    4  -6 -14  -4  36664.50  35523.10   2349.56 o
      1200    3   6  14  -4  36664.50  35523.10   2349.56 o
      1200    2  -6 -28   4  36664.50  35523.10   2349.56 o
      1200    1   6  28  -4  36664.50  35523.10   2349.56 o
      1201    4  -4 -14  -4   7514.98   7672.03    767.20 o
      1201    3   4  14  -4   7514.98   7672.03    767.20 o
      1201    2  -4 -28   4   7514.98   7672.03    767.20 o
      1201    1   4  28  -4   7514.98   7672.03    767.20 o
      1202    4   2 -14   4  54839.40  55702.10   3516.34 o
      1202    3  -2  14   4  54839.40  55702.10   3516.34 o
      1202    2   2 -28  -4  54839.40  55702.10   3516.34 o
      1202    1  -2  28   4  54839.40  55702.10   3516.34 o
      1203    4  -2 -14  -4  54842.90  54551.30   3492.37 o
      1203    3   2  14  -4  54842.90  54551.30   3492.37 o
      1203    2  -2 -28   4  54842.90  54551.30   3492.37 o
      1203    1   2  28  -4  54842.90  54551.30   3492.37 o
      1204    4   0 -14   4   3308.19   3756.10    407.58 o
      1204    3   0  14   4   3308.19   3756.10    407.58 o
      1204    2   0 -28  -4   3308.19   3756.10    407.58 o
      1204    1   0  28   4   3308.19   3756.10    407.58 o
      1205    4  -2 -14   4  54703.20  50075.90   3508.35 o
      1205    3   2  14   4  54703.20  50075.90   3508.35 o
      1205    2  -2 -28  -4  54703.20  50075.90   3508.35 o
      1205    1   2  28   4  54703.20  50075.90   3508.35 o
      1206    4   2 -14  -4  54699.60  56573.20   3476.39 o
      1206    3  -2  14  -4  54699.60  56573.20   3476.39 o
      1206    2   2 -28   4  54699.60  56573.20   3476.39 o
      1206    1  -2  28  -4  54699.60  56573.20   3476.39 o
      1207    4  -4 -14   4   8080.83   6657.08    751.22 o
      1207    3   4  14   4   8080.83   6657.08    751.22 o
      1207    2  -4 -28  -4   8080.83   6657.08    751.22 o
      1207    1   4  28   4   8080.83   6657.08    751.22 o
      1208    4   4 -14  -4   8080.79   9022.62    743.23 o
      1208    3  -4  14  -4   8080.79   9022.62    743.23 o
      1208    2   4 -28   4   8080.79   9022.62    743.23 o
      1208    1  -4  28  -4   8080.79   9022.62    743.23 o
      1209    4  -6 -14   4  36558.00  35555.00   2365.54 o
      1209    3   6  14   4  36558.00  35555.00   2365.54 o
      1209    2  -6 -28  -4  36558.00  35555.00   2365.54 o
      1209    1   6  28   4  36558.00  35555.00   2365.54 o
      1210    4  -8 -14   4   6450.76   6265.49    383.60 o
      1210    3   8  14   4   6450.76   6265.49    383.60 o
      1210    2  -8 -28  -4   6450.76   6265.49    383.60 o
      1210    1   8  28   4   6450.76   6265.49    383.60 o
      1211    4 -10 -14   4   8055.48   7911.78    439.54 o
      1211    3  10  14   4   8055.48   7911.78    439.54 o
      1211    2 -10 -28  -4   8055.48   7911.78    439.54 o
      1211    1  10  28   4   8055.48   7911.78    439.54 o
      1212    4 -12 -14   4   1707.25   1406.54    607.37 <
      1212    3  12  14   4   1707.25   1406.54    607.37 <
      1212    2 -12 -28  -4   1707.25   1406.54    607.37 <
      1212    1  12  28   4   1707.25   1406.54    607.37 <
      1213    4 -12 -15  -4   4955.60   4539.28    487.49 o
      1213    3  12  15  -4   4955.60   4539.28    487.49 o
      1213    2 -12 -30   4   4955.60   4539.28    487.49 o
      1213    1  12  30  -4   4955.60   4539.28    487.49 o
      1214    4 -10 -15  -4   2777.18   2285.62    423.56 o
      1214    3  10  15  -4   2777.18   2285.62    423.56 o
      1214    2 -10 -30   4   2777.18   2285.62    423.56 o
      1214    1  10  30  -4   2777.18   2285.62    423.56 o
      1215    4  -8 -15  -4  18485.40  16391.00   1246.70 o
      1215    3   8  15  -4  18485.40  16391.00   1246.70 o
      1215    2  -8 -30   4  18485.40  16391.00   1246.70 o
      1215    1   8  30  -4  18485.40  16391.00   1246.70 o
      1216    4  -6 -15  -4   3614.14   2701.19    527.45 o
      1216    3   6  15  -4   3614.14   2701.19    527.45 o
      1216    2  -6 -30   4   3614.14   2701.19    527.45 o
      1216    1   6  30  -4   3614.14   2701.19    527.45 o
      1217    4  -4 -15  -4  26254.40  26732.20   1742.19 o
      1217    3   4  15  -4  26254.40  26732.20   1742.19 o
      1217    2  -4 -30   4  26254.40  26732.20   1742.19 o
      1217    1   4  30  -4  26254.40  26732.20   1742.19 o
      1218    4   2 -15   4   3907.85   4731.08    655.32 o
      1218    3  -2  15   4   3907.85   4731.08    655.32 o
      1218    2   2 -30  -4   3907.85   4731.08    655.32 o
      1218    1  -2  30   4   3907.85   4731.08    655.32 o
      1219    4  -2 -15  -4   3907.56   3492.37    631.34 o
      1219    3   2  15  -4   3907.56   3492.37    631.34 o
      1219    2  -2 -30   4   3907.56   3492.37    631.34 o
      1219    1   2  30  -4   3907.56   3492.37    631.34 o
      1220    4   0 -15   4   9042.27  10365.20    663.31 o
      1220    3   0  15   4   9042.27  10365.20    663.31 o
      1220    2   0 -30  -4   9042.27  10365.20    663.31 o
      1220    1   0  30   4   9042.27  10365.20    663.31 o
      1221    4  -2 -15   4   3620.70   3228.64    623.35 o
      1221    3   2  15   4   3620.70   3228.64    623.35 o
      1221    2  -2 -30  -4   3620.70   3228.64    623.35 o
      1221    1   2  30   4   3620.70   3228.64    623.35 o
      1222    4   2 -15  -4   3621.00   4051.79    551.43 o
      1222    3  -2  15  -4   3621.00   4051.79    551.43 o
      1222    2   2 -30   4   3621.00   4051.79    551.43 o
      1222    1  -2  30  -4   3621.00   4051.79    551.43 o
      1223    4  -4 -15   4  26337.80  23167.90   1782.15 o
      1223    3   4  15   4  26337.80  23167.90   1782.15 o
      1223    2  -4 -30  -4  26337.80  23167.90   1782.15 o
      1223    1   4  30   4  26337.80  23167.90   1782.15 o
      1224    4  -6 -15   4   3821.34   3180.69    591.39 o
      1224    3   6  15   4   3821.34   3180.69    591.39 o
      1224    2  -6 -30  -4   3821.34   3180.69    591.39 o
      1224    1   6  30   4   3821.34   3180.69    591.39 o
      1225    4  -8 -15   4  18299.60  16982.30    735.24 o
      1225    3   8  15   4  18299.60  16982.30    735.24 o
      1225    2  -8 -30  -4  18299.60  16982.30    735.24 o
      1225    1   8  30   4  18299.60  16982.30    735.24 o
      1226    4 -10 -15   4   2929.74   3220.65    335.65 o
      1226    3  10  15   4   2929.74   3220.65    335.65 o
      1226    2 -10 -30  -4   2929.74   3220.65    335.65 o
      1226    1  10  30   4   2929.74   3220.65    335.65 o
      1227    4 -12 -15   4   4923.61   4946.86    783.19 o
      1227    3  12  15   4   4923.61   4946.86    783.19 o
      1227    2 -12 -30  -4   4923.61   4946.86    783.19 o
      1227    1  12  30   4   4923.61   4946.86    783.19 o
      1228    4 -10 -16  -4    151.23   -143.85    391.59 <
      1228    3  10  16  -4    151.23   -143.85    391.59 <
      1228    2 -10 -32   4    151.23   -143.85    391.59 <
      1228    1  10  32  -4    151.23   -143.85    391.59 <
      1229    4  -8 -16  -4   6654.98   5730.04    743.23 o
      1229    3   8  16  -4   6654.98   5730.04    743.23 o
      1229    2  -8 -32   4   6654.98   5730.04    743.23 o
      1229    1   8  32  -4   6654.98   5730.04    743.23 o
      1230    4  -6 -16  -4   2478.41   3092.79    607.37 o
      1230    3   6  16  -4   2478.41   3092.79    607.37 o
      1230    2  -6 -32   4   2478.41   3092.79    607.37 o
      1230    1   6  32  -4   2478.41   3092.79    607.37 o
      1231    4   4 -16   4   2251.27   2277.63    655.32 o
      1231    3  -4  16   4   2251.27   2277.63    655.32 o
      1231    2   4 -32  -4   2251.27   2277.63    655.32 o
      1231    1  -4  32   4   2251.27   2277.63    655.32 o
      1232    4  -4 -16  -4   2251.17   1910.01    583.39 o
      1232    3   4  16  -4   2251.17   1910.01    583.39 o
      1232    2  -4 -32   4   2251.17   1910.01    583.39 o
      1232    1   4  32  -4   2251.17   1910.01    583.39 o
      1233    4   2 -16   4    136.17   -287.70    559.42 <
      1233    3  -2  16   4    136.17   -287.70    559.42 <
      1233    2   2 -32  -4    136.17   -287.70    559.42 <
      1233    1  -2  32   4    136.17   -287.70    559.42 <
      1234    4  -2 -16  -4    142.16    -55.94    543.43 <
      1234    3   2  16  -4    142.16    -55.94    543.43 <
      1234    2  -2 -32   4    142.16    -55.94    543.43 <
      1234    1   2  32  -4    142.16    -55.94    543.43 <
      1235    4   0 -16   4   2876.86   3180.69    407.58 o
      1235    3   0  16   4   2876.86   3180.69    407.58 o
      1235    2   0 -32  -4   2876.86   3180.69    407.58 o
      1235    1   0  32   4   2876.86   3180.69    407.58 o
      1236    4  -2 -16   4    142.43    399.58    575.40 <
      1236    3   2  16   4    142.43    399.58    575.40 <
      1236    2  -2 -32  -4    142.43    399.58    575.40 <
      1236    1   2  32   4    142.43    399.58    575.40 <
      1237    4   2 -16  -4    136.44   -223.77    447.54 <
      1237    3  -2  16  -4    136.44   -223.77    447.54 <
      1237    2   2 -32   4    136.44   -223.77    447.54 <
      1237    1  -2  32  -4    136.44   -223.77    447.54 <
      1238    4  -4 -16   4   2277.26   1222.73    583.39 <
      1238    3   4  16   4   2277.26   1222.73    583.39 <
      1238    2  -4 -32  -4   2277.26   1222.73    583.39 <
      1238    1   4  32   4   2277.26   1222.73    583.39 <
      1239    4  -6 -16   4   2585.14   2053.87    583.39 o
      1239    3   6  16   4   2585.14   2053.87    583.39 o
      1239    2  -6 -32  -4   2585.14   2053.87    583.39 o
      1239    1   6  32   4   2585.14   2053.87    583.39 o
      1240    4  -8 -16   4   6960.60   6105.65    415.57 o
      1240    3   8  16   4   6960.60   6105.65    415.57 o
      1240    2  -8 -32  -4   6960.60   6105.65    415.57 o
      1240    1   8  32   4   6960.60   6105.65    415.57 o
      1241    4 -10 -16   4    148.71     95.90    447.54 <
      1241    3  10  16   4    148.71     95.90    447.54 <
      1241    2 -10 -32  -4    148.71     95.90    447.54 <
      1241    1  10  32   4    148.71     95.90    447.54 <
      1242    4 -10 -17  -4    207.22    231.76    407.58 <
      1242    3  10  17  -4    207.22    231.76    407.58 <
      1242    2 -10 -34   4    207.22    231.76    407.58 <
      1242    1  10  34  -4    207.22    231.76    407.58 <
      1243    4  -8 -17  -4  13178.80  11060.50   1046.91 o
      1243    3   8  17  -4  13178.80  11060.50   1046.91 o
      1243    2  -8 -34   4  13178.80  11060.50   1046.91 o
      1243    1   8  34  -4  13178.80  11060.50   1046.91 o
      1244    4  -6 -17  -4    948.23    735.24    567.41 <
      1244    3   6  17  -4    948.23    735.24    567.41 <
      1244    2  -6 -34   4    948.23    735.24    567.41 <
      1244    1   6  34  -4    948.23    735.24    567.41 <
      1245    4   4 -17   4  42821.70  43466.80   2877.01 o
      1245    3  -4  17   4  42821.70  43466.80   2877.01 o
      1245    2   4 -34  -4  42821.70  43466.80   2877.01 o
      1245    1  -4  34   4  42821.70  43466.80   2877.01 o
      1246    4  -4 -17  -4  42806.90  44026.20   2869.02 o
      1246    3   4  17  -4  42806.90  44026.20   2869.02 o
      1246    2  -4 -34   4  42806.90  44026.20   2869.02 o
      1246    1   4  34  -4  42806.90  44026.20   2869.02 o
      1247    4   2 -17   4   1984.63   2477.42    671.30 o
      1247    3  -2  17   4   1984.63   2477.42    671.30 o
      1247    2   2 -34  -4   1984.63   2477.42    671.30 o
      1247    1  -2  34   4   1984.63   2477.42    671.30 o
      1248    4  -2 -17  -4   1984.54   1726.21    607.37 <
      1248    3   2  17  -4   1984.54   1726.21    607.37 <
      1248    2  -2 -34   4   1984.54   1726.21    607.37 <
      1248    1   2  34  -4   1984.54   1726.21    607.37 <
      1249    4   0 -17   4  39076.70  41588.80   1941.98 o
      1249    3   0  17   4  39076.70  41588.80   1941.98 o
      1249    2   0 -34  -4  39076.70  41588.80   1941.98 o
      1249    1   0  34   4  39076.70  41588.80   1941.98 o
      1250    4  -2 -17   4   1981.71   2285.62    599.38 o
      1250    3   2  17   4   1981.71   2285.62    599.38 o
      1250    2  -2 -34  -4   1981.71   2285.62    599.38 o
      1250    1   2  34   4   1981.71   2285.62    599.38 o
      1251    4   2 -17  -4   1981.80   2469.43    527.45 o
      1251    3  -2  17  -4   1981.80   2469.43    527.45 o
      1251    2   2 -34   4   1981.80   2469.43    527.45 o
      1251    1  -2  34  -4   1981.80   2469.43    527.45 o
      1252    4  -4 -17   4  42704.90  41620.70   2869.02 o
      1252    3   4  17   4  42704.90  41620.70   2869.02 o
      1252    2  -4 -34  -4  42704.90  41620.70   2869.02 o
      1252    1   4  34   4  42704.90  41620.70   2869.02 o
      1253    4  -6 -17   4   1018.87    111.88    583.39 <
      1253    3   6  17   4   1018.87    111.88    583.39 <
      1253    2  -6 -34  -4   1018.87    111.88    583.39 <
      1253    1   6  34   4   1018.87    111.88    583.39 <
      1254    4  -8 -17   4  13310.30  12794.70    823.14 o
      1254    3   8  17   4  13310.30  12794.70    823.14 o
      1254    2  -8 -34  -4  13310.30  12794.70    823.14 o
      1254    1   8  34   4  13310.30  12794.70    823.14 o
      1255    4 -10 -17   4    224.93    -87.91    647.33 <
      1255    3  10  17   4    224.93    -87.91    647.33 <
      1255    2 -10 -34  -4    224.93    -87.91    647.33 <
      1255    1  10  34   4    224.93    -87.91    647.33 <
      1256    4  -8 -18  -4   4605.79   4219.61    687.29 o
      1256    3   8  18  -4   4605.79   4219.61    687.29 o
      1256    2  -8 -36   4   4605.79   4219.61    687.29 o
      1256    1   8  36  -4   4605.79   4219.61    687.29 o
      1257    4  -6 -18  -4   9493.66   8838.81    974.99 o
      1257    3   6  18  -4   9493.66   8838.81    974.99 o
      1257    2  -6 -36   4   9493.66   8838.81    974.99 o
      1257    1   6  36  -4   9493.66   8838.81    974.99 o
      1258    4   4 -18   4   3305.88   3324.54    671.30 o
      1258    3  -4  18   4   3305.88   3324.54    671.30 o
      1258    2   4 -36  -4   3305.88   3324.54    671.30 o
      1258    1  -4  36   4   3305.88   3324.54    671.30 o
      1259    4  -4 -18  -4   3305.72   2509.39    671.30 o
      1259    3   4  18  -4   3305.72   2509.39    671.30 o
      1259    2  -4 -36   4   3305.72   2509.39    671.30 o
      1259    1   4  36  -4   3305.72   2509.39    671.30 o
      1260    4   2 -18   4   8046.67   9070.57    927.04 o
      1260    3  -2  18   4   8046.67   9070.57    927.04 o
      1260    2   2 -36  -4   8046.67   9070.57    927.04 o
      1260    1  -2  36   4   8046.67   9070.57    927.04 o
      1261    4  -2 -18  -4   8044.09  10125.50    982.98 o
      1261    3   2  18  -4   8044.09  10125.50    982.98 o
      1261    2  -2 -36   4   8044.09  10125.50    982.98 o
      1261    1   2  36  -4   8044.09  10125.50    982.98 o
      1262    4   0 -18   4      2.09    327.66    407.58 <
      1262    3   0  18   4      2.09    327.66    407.58 <
      1262    2   0 -36  -4      2.09    327.66    407.58 <
      1262    1   0  36   4      2.09    327.66    407.58 <
      1263    4  -2 -18   4   8104.31   8950.70    903.06 o
      1263    3   2  18   4   8104.31   8950.70    903.06 o
      1263    2  -2 -36  -4   8104.31   8950.70    903.06 o
      1263    1   2  36   4   8104.31   8950.70    903.06 o
      1264    4   2 -18  -4   8106.83  10005.60    911.05 o
      1264    3  -2  18  -4   8106.83  10005.60    911.05 o
      1264    2   2 -36   4   8106.83  10005.60    911.05 o
      1264    1  -2  36  -4   8106.83  10005.60    911.05 o
      1265    4  -4 -18   4   3068.12   2948.93    671.30 o
      1265    3   4  18   4   3068.12   2948.93    671.30 o
      1265    2  -4 -36  -4   3068.12   2948.93    671.30 o
      1265    1   4  36   4   3068.12   2948.93    671.30 o
      1266    4  -6 -18   4   9457.84   8519.14    903.06 o
      1266    3   6  18   4   9457.84   8519.14    903.06 o
      1266    2  -6 -36  -4   9457.84   8519.14    903.06 o
      1266    1   6  36   4   9457.84   8519.14    903.06 o
      1267    4  -8 -18   4   4271.76   2781.11    519.46 o
      1267    3   8  18   4   4271.76   2781.11    519.46 o
      1267    2  -8 -36  -4   4271.76   2781.11    519.46 o
      1267    1   8  36   4   4271.76   2781.11    519.46 o
      1268    4  -6 -19  -4   3492.79   3148.73    751.22 o
      1268    3   6  19  -4   3492.79   3148.73    751.22 o
      1268    2  -6 -38   4   3492.79   3148.73    751.22 o
      1268    1   6  38  -4   3492.79   3148.73    751.22 o
      1269    4   4 -19   4  19863.40  17973.30   1542.40 o
      1269    3  -4  19   4  19863.40  17973.30   1542.40 o
      1269    2   4 -38  -4  19863.40  17973.30   1542.40 o
      1269    1  -4  38   4  19863.40  17973.30   1542.40 o
      1270    4  -4 -19  -4  19865.60  19803.40   1566.37 o
      1270    3   4  19  -4  19865.60  19803.40   1566.37 o
      1270    2  -4 -38   4  19865.60  19803.40   1566.37 o
      1270    1   4  38  -4  19865.60  19803.40   1566.37 o
      1271    4   2 -19   4    811.04    927.04    647.33 <
      1271    3  -2  19   4    811.04    927.04    647.33 <
      1271    2   2 -38  -4    811.04    927.04    647.33 <
      1271    1  -2  38   4    811.04    927.04    647.33 <
      1272    4  -2 -19  -4    810.89   1726.21    655.32 <
      1272    3   2  19  -4    810.89   1726.21    655.32 <
      1272    2  -2 -38   4    810.89   1726.21    655.32 <
      1272    1   2  38  -4    810.89   1726.21    655.32 <
      1273    4   0 -19   4  11563.90  11787.70    775.19 o
      1273    3   0  19   4  11563.90  11787.70    775.19 o
      1273    2   0 -38  -4  11563.90  11787.70    775.19 o
      1273    1   0  38   4  11563.90  11787.70    775.19 o
      1274    4  -2 -19   4    733.60    871.09    599.38 <
      1274    3   2  19   4    733.60    871.09    599.38 <
      1274    2  -2 -38  -4    733.60    871.09    599.38 <
      1274    1   2  38   4    733.60    871.09    599.38 <
      1275    4   2 -19  -4    733.75    167.83    583.39 <
      1275    3  -2  19  -4    733.75    167.83    583.39 <
      1275    2   2 -38   4    733.75    167.83    583.39 <
      1275    1  -2  38  -4    733.75    167.83    583.39 <
      1276    4  -4 -19   4  19830.00  19603.60   1526.41 o
      1276    3   4  19   4  19830.00  19603.60   1526.41 o
      1276    2  -4 -38  -4  19830.00  19603.60   1526.41 o
      1276    1   4  38   4  19830.00  19603.60   1526.41 o
      1277    4  -6 -19   4   3496.93   4179.66    751.22 o
      1277    3   6  19   4   3496.93   4179.66    751.22 o
      1277    2  -6 -38  -4   3496.93   4179.66    751.22 o
      1277    1   6  38   4   3496.93   4179.66    751.22 o
      1278    4   4 -20   4    702.89   1270.68    727.24 <
      1278    3  -4  20   4    702.89   1270.68    727.24 <
      1278    2   4 -40  -4    702.89   1270.68    727.24 <
      1278    1  -4  40   4    702.89   1270.68    727.24 <
      1279    4  -4 -20  -4    703.03   1534.41    759.21 <
      1279    3   4  20  -4    703.03   1534.41    759.21 <
      1279    2  -4 -40   4    703.03   1534.41    759.21 <
      1279    1   4  40  -4    703.03   1534.41    759.21 <
      1280    4   2 -20   4  20329.80  19547.70   1622.31 o
      1280    3  -2  20   4  20329.80  19547.70   1622.31 o
      1280    2   2 -40  -4  20329.80  19547.70   1622.31 o
      1280    1  -2  40   4  20329.80  19547.70   1622.31 o
      1281    4  -2 -20  -4  20327.60  21146.00   1622.31 o
      1281    3   2  20  -4  20327.60  21146.00   1622.31 o
      1281    2  -2 -40   4  20327.60  21146.00   1622.31 o
      1281    1   2  40  -4  20327.60  21146.00   1622.31 o
      1282    4   0 -20   4     17.16   -151.84    391.59 <
      1282    3   0  20   4     17.16   -151.84    391.59 <
      1282    2   0 -40  -4     17.16   -151.84    391.59 <
      1282    1   0  40   4     17.16   -151.84    391.59 <
      1283    4  -2 -20   4  20325.60  20578.60   1566.37 o
      1283    3   2  20   4  20325.60  20578.60   1566.37 o
      1283    2  -2 -40  -4  20325.60  20578.60   1566.37 o
      1283    1   2  40   4  20325.60  20578.60   1566.37 o
      1284    4   2 -20  -4  20327.80  21713.40   1574.36 o
      1284    3  -2  20  -4  20327.80  21713.40   1574.36 o
      1284    2   2 -40   4  20327.80  21713.40   1574.36 o
      1284    1  -2  40  -4  20327.80  21713.40   1574.36 o
      1285    4  -4 -20   4    762.89    511.47    623.35 <
      1285    3   4  20   4    762.89    511.47    623.35 <
      1285    2  -4 -40  -4    762.89    511.47    623.35 <
      1285    1   4  40   4    762.89    511.47    623.35 <
      1286    2  -1  -1  -5  10622.10  11321.90    592.22 o
      1286    1   1   1   5  10622.10  11321.90    592.22 o
      1287    2   1  -1  -5  10577.90  11574.50    592.22 o
      1287    1  -1   1   5  10577.90  11574.50    592.22 o
      1288    2  -3  -1  -5  14058.90  15807.10    635.77 o
      1288    1   3   1   5  14058.90  15807.10    635.77 o
      1289    2   3  -1  -5  14071.80  17017.70    792.53 o
      1289    1  -3   1   5  14071.80  17017.70    792.53 o
      1290    2  -5  -1  -5  14947.80  17087.40    574.80 o
      1290    1   5   1   5  14947.80  17087.40    574.80 o
      1291    2   5  -1  -5  14903.90  17174.50    827.37 o
      1291    1  -5   1   5  14903.90  17174.50    827.37 o
      1292    2  -7  -1  -5   6803.88   7707.61    330.95 o
      1292    1   7   1   5   6803.88   7707.61    330.95 o
      1293    2   7  -1  -5   6819.20   7507.30    304.82 o
      1293    1  -7   1   5   6819.20   7507.30    304.82 o
      1294    2  -9  -1  -5   2198.56   2499.53    261.27 o
      1294    1   9   1   5   2198.56   2499.53    261.27 o
      1295    2   9  -1  -5   2230.38   3161.43    470.30 o
      1295    1  -9   1   5   2230.38   3161.43    470.30 o
      1296    2 -11  -1  -5   1923.49   2360.18    287.40 o
      1296    1  11   1   5   1923.49   2360.18    287.40 o
      1297    2 -13  -1  -5   1721.10   2630.17    357.08 o
      1297    1  13   1   5   1721.10   2630.17    357.08 o
      1298    2 -15  -1  -5    863.43   1167.03    383.20 o
      1298    1  15   1   5    863.43   1167.03    383.20 o
      1299    2 -17  -1  -5   1133.37   1114.77    418.04 <
      1299    1  17   1   5   1133.37   1114.77    418.04 <
      1300    2  -1  -3  -5  11573.30  10355.20    557.39 o
      1300    1   1   3   5  11573.30  10355.20    557.39 o
      1301    2   1  -3  -5  11628.30  10938.70    557.39 o
      1301    1  -1   3   5  11628.30  10938.70    557.39 o
      1302    2  -3  -3  -5  31541.50  30900.10   1175.74 o
      1302    1   3   3   5  31541.50  30900.10   1175.74 o
      1303    2   3  -3  -5  31510.60  33277.70   1445.72 o
      1303    1  -3   3   5  31510.60  33277.70   1445.72 o
      1304    2  -5  -3  -5  14882.20  13899.80    496.42 o
      1304    1   5   3   5  14882.20  13899.80    496.42 o
      1305    2   5  -3  -5  14941.50  14631.40    714.15 o
      1305    1  -5   3   5  14941.50  14631.40    714.15 o
      1306    2  -7  -3  -5  16012.40  14997.20    600.93 o
      1306    1   7   3   5  16012.40  14997.20    600.93 o
      1307    2   7  -3  -5  15963.00  14971.00    505.13 o
      1307    1  -7   3   5  15963.00  14971.00    505.13 o
      1308    2  -9  -3  -5   6386.27   5991.90    348.37 o
      1308    1   9   3   5   6386.27   5991.90    348.37 o
      1309    2   9  -3  -5   6383.68   5782.88    539.97 o
      1309    1  -9   3   5   6383.68   5782.88    539.97 o
      1310    2 -11  -3  -5   3948.44   3744.94    339.66 o
      1310    1  11   3   5   3948.44   3744.94    339.66 o
      1311    2 -13  -3  -5   4018.61   3718.81    374.49 o
      1311    1  13   3   5   4018.61   3718.81    374.49 o
      1312    2 -15  -3  -5   1370.01   1036.39    400.62 <
      1312    1  15   3   5   1370.01   1036.39    400.62 <
      1313    2 -17  -3  -5   1618.82   1201.86    470.30 <
      1313    1  17   3   5   1618.82   1201.86    470.30 <
      1314    2  -1  -5  -5   2202.01   2107.62    243.86 o
      1314    1   1   5   5   2202.01   2107.62    243.86 o
      1315    2   1  -5  -5   2212.05   2159.87    235.15 o
      1315    1  -1   5   5   2212.05   2159.87    235.15 o
      1316    2  -3  -5  -5   8554.16   9876.19    426.75 o
      1316    1   3   5   5   8554.16   9876.19    426.75 o
      1317    2   3  -5  -5   8596.45   9911.03    522.55 o
      1317    1  -3   5   5   8596.45   9911.03    522.55 o
      1318    2  -5  -5  -5   4406.40   5103.57    243.86 o
      1318    1   5   5   5   4406.40   5103.57    243.86 o
      1319    2   5  -5  -5   4385.18   6949.91    548.68 o
      1319    1  -5   5   5   4385.18   6949.91    548.68 o
      1320    2  -7  -5  -5   1752.68   2281.80    209.02 o
      1320    1   7   5   5   1752.68   2281.80    209.02 o
      1321    2   7  -5  -5   1778.42   2125.04    156.76 o
      1321    1  -7   5   5   1778.42   2125.04    156.76 o
      1322    2  -9  -5  -5   1226.70   1950.85    243.86 o
      1322    1   9   5   5   1226.70   1950.85    243.86 o
      1323    2 -11  -5  -5    525.74   1471.85    287.40 o
      1323    1  11   5   5    525.74   1471.85    287.40 o
      1324    2 -13  -5  -5    649.25   1376.05    330.95 o
      1324    1  13   5   5    649.25   1376.05    330.95 o
      1325    2 -15  -5  -5    325.62   1018.97    374.49 <
      1325    1  15   5   5    325.62   1018.97    374.49 <
      1326    2 -17  -5  -5    743.66   1254.12    496.42 <
      1326    1  17   5   5    743.66   1254.12    496.42 <
      1327    2  -1  -7  -5  16272.60  14640.10    583.51 o
      1327    1   1   7   5  16272.60  14640.10    583.51 o
      1328    2   1  -7  -5  16254.40  15275.90    722.86 o
      1328    1  -1   7   5  16254.40  15275.90    722.86 o
      1329    2  -3  -7  -5   9301.07   8726.58    400.62 o
      1329    1   3   7   5   9301.07   8726.58    400.62 o
      1330    2   3  -7  -5   9278.80   9353.64    722.86 o
      1330    1  -3   7   5   9278.80   9353.64    722.86 o
      1331    2  -5  -7  -5   5904.97   5181.95    278.69 o
      1331    1   5   7   5   5904.97   5181.95    278.69 o
      1332    2   5  -7  -5   5914.66   5530.32    339.66 o
      1332    1  -5   7   5   5914.66   5530.32    339.66 o
      1333    2  -7  -7  -5   4715.94   4920.68    287.40 o
      1333    1   7   7   5   4715.94   4920.68    287.40 o
      1334    2   7  -7  -5   4739.43   4711.66    278.69 o
      1334    1  -7   7   5   4739.43   4711.66    278.69 o
      1335    2  -9  -7  -5   2698.92   3030.79    261.27 o
      1335    1   9   7   5   2698.92   3030.79    261.27 o
      1336    2 -11  -7  -5   5490.55   4990.35    383.20 o
      1336    1  11   7   5   5490.55   4990.35    383.20 o
      1337    2 -13  -7  -5   4215.15   4720.37    426.75 o
      1337    1  13   7   5   4215.15   4720.37    426.75 o
      1338    2 -15  -7  -5   1446.02   1689.58    391.91 o
      1338    1  15   7   5   1446.02   1689.58    391.91 o
      1339    2 -17  -7  -5    615.38   1149.61    496.42 <
      1339    1  17   7   5    615.38   1149.61    496.42 <
      1340    2  -1  -9  -5  10274.40  10189.70    444.17 o
      1340    1   1   9   5  10274.40  10189.70    444.17 o
      1341    2   1  -9  -5  10266.90  10503.20    435.46 o
      1341    1  -1   9   5  10266.90  10503.20    435.46 o
      1342    2  -3  -9  -5  11858.80  12462.80    627.06 o
      1342    1   3   9   5  11858.80  12462.80    627.06 o
      1343    2   3  -9  -5  11856.80  12915.70    661.90 o
      1343    1  -3   9   5  11856.80  12915.70    661.90 o
      1344    2  -5  -9  -5   4758.37   5094.86    269.98 o
      1344    1   5   9   5   4758.37   5094.86    269.98 o
      1345    2   5  -9  -5   4765.67   5321.30    357.08 o
      1345    1  -5   9   5   4765.67   5321.30    357.08 o
      1346    2  -7  -9  -5   6706.69   7019.58    357.08 o
      1346    1   7   9   5   6706.69   7019.58    357.08 o
      1347    2   7  -9  -5   6702.32   6270.60    383.20 o
      1347    1  -7   9   5   6702.32   6270.60    383.20 o
      1348    2  -9  -9  -5   3120.55   3048.21    261.27 o
      1348    1   9   9   5   3120.55   3048.21    261.27 o
      1349    2 -11  -9  -5   5263.41   5364.84    365.79 o
      1349    1  11   9   5   5263.41   5364.84    365.79 o
      1350    2 -13  -9  -5   5297.52   5077.44    418.04 o
      1350    1  13   9   5   5297.52   5077.44    418.04 o
      1351    2 -15  -9  -5    843.54    862.21    400.62 <
      1351    1  15   9   5    843.54    862.21    400.62 <
      1352    2  -1 -11  -5   3537.74   3231.10    261.27 o
      1352    1   1  11   5   3537.74   3231.10    261.27 o
      1353    2   1 -11  -5   3526.05   3474.96    217.73 o
      1353    1  -1  11   5   3526.05   3474.96    217.73 o
      1354    2  -3 -11  -5   5360.98   5843.85    365.79 o
      1354    1   3  11   5   5360.98   5843.85    365.79 o
      1355    2   3 -11  -5   5348.20   6052.87    391.91 o
      1355    1  -3  11   5   5348.20   6052.87    391.91 o
      1356    2  -5 -11  -5   4419.14   5382.26    357.08 o
      1356    1   5  11   5   4419.14   5382.26    357.08 o
      1357    2   5 -11  -5   4415.14   4990.35    374.49 o
      1357    1  -5  11   5   4415.14   4990.35    374.49 o
      1358    2  -7 -11  -5   1216.93   1846.34    217.73 o
      1358    1   7  11   5   1216.93   1846.34    217.73 o
      1359    2   7 -11  -5   1231.78   1175.74    322.24 o
      1359    1  -7  11   5   1231.78   1175.74    322.24 o
      1360    2  -9 -11  -5   4726.26   5321.30    322.24 o
      1360    1   9  11   5   4726.26   5321.30    322.24 o
      1361    2 -11 -11  -5   1064.33   2368.89    278.69 o
      1361    1  11  11   5   1064.33   2368.89    278.69 o
      1362    2 -13 -11  -5   2401.16   2595.33    365.79 o
      1362    1  13  11   5   2401.16   2595.33    365.79 o
      1363    2 -15 -11  -5   1262.63   1480.56    330.95 o
      1363    1  15  11   5   1262.63   1480.56    330.95 o
      1364    2  -1 -13  -5  11623.30  10869.00    583.51 o
      1364    1   1  13   5  11623.30  10869.00    583.51 o
      1365    2   1 -13  -5  11609.70  11435.10    592.22 o
      1365    1  -1  13   5  11609.70  11435.10    592.22 o
      1366    2  -3 -13  -5  13142.10  11278.40    609.64 o
      1366    1   3  13   5  13142.10  11278.40    609.64 o
      1367    2   3 -13  -5  13194.40  12009.90    505.13 o
      1367    1  -3  13   5  13194.40  12009.90    505.13 o
      1368    2  -5 -13  -5   8869.40   8865.93    496.42 o
      1368    1   5  13   5   8869.40   8865.93    496.42 o
      1369    2   5 -13  -5   8863.56   8003.72    409.33 o
      1369    1  -5  13   5   8863.56   8003.72    409.33 o
      1370    2  -7 -13  -5   9522.78   9945.86    470.30 o
      1370    1   7  13   5   9522.78   9945.86    470.30 o
      1371    2   7 -13  -5   9469.20   9641.04    809.95 o
      1371    1  -7  13   5   9469.20   9641.04    809.95 o
      1372    2  -9 -13  -5   5435.38   5434.52    330.95 o
      1372    1   9  13   5   5435.38   5434.52    330.95 o
      1373    2 -11 -13  -5   7589.55   8134.36    444.17 o
      1373    1  11  13   5   7589.55   8134.36    444.17 o
      1374    2 -13 -13  -5   3066.92   4041.05    400.62 o
      1374    1  13  13   5   3066.92   4041.05    400.62 o
      1375    2 -15 -13  -5   2330.90   2125.04    452.88 o
      1375    1  15  13   5   2330.90   2125.04    452.88 o
      1376    2  -1 -15  -5   3713.83   4467.80    313.53 o
      1376    1   1  15   5   3713.83   4467.80    313.53 o
      1377    2   1 -15  -5   3711.23   3640.43    200.31 o
      1377    1  -1  15   5   3711.23   3640.43    200.31 o
      1378    2  -3 -15  -5   4844.79   5164.53    365.79 o
      1378    1   3  15   5   4844.79   5164.53    365.79 o
      1379    2   3 -15  -5   4824.46   5460.64    261.27 o
      1379    1  -3  15   5   4824.46   5460.64    261.27 o
      1380    2  -5 -15  -5   6038.06   6976.04    426.75 o
      1380    1   5  15   5   6038.06   6976.04    426.75 o
      1381    2   5 -15  -5   6002.00   6113.83    339.66 o
      1381    1  -5  15   5   6002.00   6113.83    339.66 o
      1382    2  -7 -15  -5   5670.21   7202.48    391.91 o
      1382    1   7  15   5   5670.21   7202.48    391.91 o
      1383    2  -9 -15  -5   3847.79   4737.78    322.24 o
      1383    1   9  15   5   3847.79   4737.78    322.24 o
      1384    2 -11 -15  -5   3548.50   4102.01    322.24 o
      1384    1  11  15   5   3548.50   4102.01    322.24 o
      1385    2 -13 -15  -5   3300.24   3832.03    339.66 o
      1385    1  13  15   5   3300.24   3832.03    339.66 o
      1386    2 -15 -15  -5    161.26    714.15    409.33 <
      1386    1  15  15   5    161.26    714.15    409.33 <
      1387    2  -1 -17  -5   7568.57   7324.40    322.24 o
      1387    1   1  17   5   7568.57   7324.40    322.24 o
      1388    2   1 -17  -5   7571.34   7855.66    330.95 o
      1388    1  -1  17   5   7571.34   7855.66    330.95 o
      1389    2  -3 -17  -5   7473.96   8508.85    487.71 o
      1389    1   3  17   5   7473.96   8508.85    487.71 o
      1390    2   3 -17  -5   7469.91   7568.26    339.66 o
      1390    1  -3  17   5   7469.91   7568.26    339.66 o
      1391    2  -5 -17  -5  17146.10  17348.60    844.79 o
      1391    1   5  17   5  17146.10  17348.60    844.79 o
      1392    2   5 -17  -5  17128.10  16286.10    870.92 o
      1392    1  -5  17   5  17128.10  16286.10    870.92 o
      1393    2  -7 -17  -5   6794.05   7637.93    409.33 o
      1393    1   7  17   5   6794.05   7637.93    409.33 o
      1394    2  -9 -17  -5  14092.70  13342.40    522.55 o
      1394    1   9  17   5  14092.70  13342.40    522.55 o
      1395    2 -11 -17  -5   2150.61   2586.62    252.57 o
      1395    1  11  17   5   2150.61   2586.62    252.57 o
      1396    2 -13 -17  -5   4401.62   5556.44    383.20 o
      1396    1  13  17   5   4401.62   5556.44    383.20 o
      1397    2 -15 -17  -5   1631.44   2090.20    470.30 o
      1397    1  15  17   5   1631.44   2090.20    470.30 o
      1398    2  -1 -19  -5   8965.95   7794.70    409.33 o
      1398    1   1  19   5   8965.95   7794.70    409.33 o
      1399    2   1 -19  -5   8982.29   7716.32    409.33 o
      1399    1  -1  19   5   8982.29   7716.32    409.33 o
      1400    2  -3 -19  -5  18631.30  18115.10    731.57 o
      1400    1   3  19   5  18631.30  18115.10    731.57 o
      1401    2   3 -19  -5  18602.50  18263.10    748.99 o
      1401    1  -3  19   5  18602.50  18263.10    748.99 o
      1402    2  -5 -19  -5  14037.20  12924.40    479.00 o
      1402    1   5  19   5  14037.20  12924.40    479.00 o
      1403    2   5 -19  -5  14118.30  13847.60   1123.48 o
      1403    1  -5  19   5  14118.30  13847.60   1123.48 o
      1404    2  -7 -19  -5  13259.90  11888.00    470.30 o
      1404    1   7  19   5  13259.90  11888.00    470.30 o
      1405    2  -9 -19  -5   9233.06   9371.06    426.75 o
      1405    1   9  19   5   9233.06   9371.06    426.75 o
      1406    2 -11 -19  -5   4154.31   3971.38    296.11 o
      1406    1  11  19   5   4154.31   3971.38    296.11 o
      1407    2 -13 -19  -5   2303.13   2560.49    330.95 o
      1407    1  13  19   5   2303.13   2560.49    330.95 o
      1408    2 -15 -19  -5   3321.41   2508.24    470.30 o
      1408    1  15  19   5   3321.41   2508.24    470.30 o
      1409    2  -1 -21  -5    416.80    984.14    235.15 o
      1409    1   1  21   5    416.80    984.14    235.15 o
      1410    2   1 -21  -5    433.78    748.99    261.27 <
      1410    1  -1  21   5    433.78    748.99    261.27 <
      1411    2  -3 -21  -5   2005.50   2525.66    261.27 o
      1411    1   3  21   5   2005.50   2525.66    261.27 o
      1412    2   3 -21  -5   2041.60   2186.00    383.20 o
      1412    1  -3  21   5   2041.60   2186.00    383.20 o
      1413    2  -5 -21  -5    789.49    888.33    209.02 o
      1413    1   5  21   5    789.49    888.33    209.02 o
      1414    2   5 -21  -5    773.52    217.73    583.51 <
      1414    1  -5  21   5    773.52    217.73    583.51 <
      1415    2  -7 -21  -5   2525.38   2908.86    296.11 o
      1415    1   7  21   5   2525.38   2908.86    296.11 o
      1416    2  -9 -21  -5   1220.45   1872.47    252.57 o
      1416    1   9  21   5   1220.45   1872.47    252.57 o
      1417    2 -11 -21  -5    521.88    992.84    261.27 o
      1417    1  11  21   5    521.88    992.84    261.27 o
      1418    2 -13 -21  -5    381.56    783.82    304.82 <
      1418    1  13  21   5    381.56    783.82    304.82 <
      1419    2  -1 -23  -5  10409.60   9736.84    522.55 o
      1419    1   1  23   5  10409.60   9736.84    522.55 o
      1420    2   1 -23  -5  10320.20  10860.30    696.73 o
      1420    1  -1  23   5  10320.20  10860.30    696.73 o
      1421    2  -3 -23  -5   1107.15   1254.12    261.27 o
      1421    1   3  23   5   1107.15   1254.12    261.27 o
      1422    2   3 -23  -5   1128.96    975.43    400.62 <
      1422    1  -3  23   5   1128.96    975.43    400.62 <
      1423    2  -5 -23  -5   6431.04   6122.54    322.24 o
      1423    1   5  23   5   6431.04   6122.54    322.24 o
      1424    2   5 -23  -5   6437.08   5887.39    792.53 o
      1424    1  -5  23   5   6437.08   5887.39    792.53 o
      1425    2  -7 -23  -5   1946.46   1924.72    296.11 o
      1425    1   7  23   5   1946.46   1924.72    296.11 o
      1426    2  -9 -23  -5   4053.70   3675.27    296.11 o
      1426    1   9  23   5   4053.70   3675.27    296.11 o
      1427    2 -11 -23  -5   1301.00   1384.76    278.69 o
      1427    1  11  23   5   1301.00   1384.76    278.69 o
      1428    2 -13 -23  -5   1299.97   1393.47    304.82 o
      1428    1  13  23   5   1299.97   1393.47    304.82 o
      1429    2  -1 -25  -5   6437.09   7063.13    548.68 o
      1429    1   1  25   5   6437.09   7063.13    548.68 o
      1430    2   1 -25  -5   6493.53   7263.44    539.97 o
      1430    1  -1  25   5   6493.53   7263.44    539.97 o
      1431    2  -3 -25  -5   6296.16   5843.85    479.00 o
      1431    1   3  25   5   6296.16   5843.85    479.00 o
      1432    2   3 -25  -5   6232.49   5713.21    513.84 o
      1432    1  -3  25   5   6232.49   5713.21    513.84 o
      1433    2  -5 -25  -5   4584.17   4720.37    435.46 o
      1433    1   5  25   5   4584.17   4720.37    435.46 o
      1434    2   5 -25  -5   4561.22   3727.52    731.57 o
      1434    1  -5  25   5   4561.22   3727.52    731.57 o
      1435    2  -7 -25  -5   3172.08   3727.52    339.66 o
      1435    1   7  25   5   3172.08   3727.52    339.66 o
      1436    2  -9 -25  -5   1869.55   2534.37    296.11 o
      1436    1   9  25   5   1869.55   2534.37    296.11 o
      1437    2 -11 -25  -5   2254.97   2011.82    296.11 o
      1437    1  11  25   5   2254.97   2011.82    296.11 o
      1438    2 -13 -25  -5    459.02    836.08    322.24 <
      1438    1  13  25   5    459.02    836.08    322.24 <
      1439    2  -1 -27  -5   8855.40   8744.00    609.64 o
      1439    1   1  27   5   8855.40   8744.00    609.64 o
      1440    2   1 -27  -5   8837.16   8343.38    627.06 o
      1440    1  -1  27   5   8837.16   8343.38    627.06 o
      1441    2  -3 -27  -5   6145.49   6427.36    522.55 o
      1441    1   3  27   5   6145.49   6427.36    522.55 o
      1442    2   3 -27  -5   6125.37   5216.79    522.55 o
      1442    1  -3  27   5   6125.37   5216.79    522.55 o
      1443    2  -5 -27  -5   1623.11   1454.43    383.20 o
      1443    1   5  27   5   1623.11   1454.43    383.20 o
      1444    2   5 -27  -5   1615.19   2647.58    670.60 o
      1444    1  -5  27   5   1615.19   2647.58    670.60 o
      1445    2  -7 -27  -5   2638.86   2795.64    348.37 o
      1445    1   7  27   5   2638.86   2795.64    348.37 o
      1446    2  -9 -27  -5   2598.21   2551.78    304.82 o
      1446    1   9  27   5   2598.21   2551.78    304.82 o
      1447    2 -11 -27  -5   2462.68   2255.67    330.95 o
      1447    1  11  27   5   2462.68   2255.67    330.95 o
      1448    2  -1 -29  -5  17958.40  16242.60    949.30 o
      1448    1   1  29   5  17958.40  16242.60    949.30 o
      1449    2   1 -29  -5  18007.70  15842.00    931.88 o
      1449    1  -1  29   5  18007.70  15842.00    931.88 o
      1450    2  -3 -29  -5   6499.63   6174.79    531.26 o
      1450    1   3  29   5   6499.63   6174.79    531.26 o
      1451    2   3 -29  -5   6506.07   6105.12    548.68 o
      1451    1  -3  29   5   6506.07   6105.12    548.68 o
      1452    2  -5 -29  -5   7752.30   7829.54    592.22 o
      1452    1   5  29   5   7752.30   7829.54    592.22 o
      1453    2   5 -29  -5   7771.00   7428.91    914.46 o
      1453    1  -5  29   5   7771.00   7428.91    914.46 o
      1454    2  -7 -29  -5   2267.04   2395.02    357.08 o
      1454    1   7  29   5   2267.04   2395.02    357.08 o
      1455    2  -9 -29  -5   5826.56   4685.53    400.62 o
      1455    1   9  29   5   5826.56   4685.53    400.62 o
      1456    2 -11 -29  -5   3567.20   2891.44    339.66 o
      1456    1  11  29   5   3567.20   2891.44    339.66 o
      1457    2  -1 -31  -5   7593.50   6932.49    609.64 o
      1457    1   1  31   5   7593.50   6932.49    609.64 o
      1458    2   1 -31  -5   7587.77   7428.91    592.22 o
      1458    1  -1  31   5   7587.77   7428.91    592.22 o
      1459    2  -3 -31  -5   1490.37   1785.38    487.71 o
      1459    1   3  31   5   1490.37   1785.38    487.71 o
      1460    2   3 -31  -5   1503.23   1619.90    470.30 o
      1460    1  -3  31   5   1503.23   1619.90    470.30 o
      1461    2  -5 -31  -5   2320.94   2699.84    452.88 o
      1461    1   5  31   5   2320.94   2699.84    452.88 o
      1462    2   5 -31  -5   2332.37   2386.31    740.28 o
      1462    1  -5  31   5   2332.37   2386.31    740.28 o
      1463    2  -7 -31  -5    939.53   1001.55    365.79 <
      1463    1   7  31   5    939.53   1001.55    365.79 <
      1464    2  -9 -31  -5    572.01    775.11    365.79 <
      1464    1   9  31   5    572.01    775.11    365.79 <
      1465    2 -11 -31  -5    575.38    984.14    339.66 <
      1465    1  11  31   5    575.38    984.14    339.66 <
      1466    2  -1 -33  -5   5847.44   6061.58    583.51 o
      1466    1   1  33   5   5847.44   6061.58    583.51 o
      1467    2   1 -33  -5   5803.50   7150.22    583.51 o
      1467    1  -1  33   5   5803.50   7150.22    583.51 o
      1468    2  -3 -33  -5   6121.50   4485.22    574.80 o
      1468    1   3  33   5   6121.50   4485.22    574.80 o
      1469    2   3 -33  -5   6146.79   5957.07    583.51 o
      1469    1  -3  33   5   6146.79   5957.07    583.51 o
      1470    2  -5 -33  -5   2920.98   3187.55    531.26 o
      1470    1   5  33   5   2920.98   3187.55    531.26 o
      1471    2   5 -33  -5   2912.36   3875.58    818.66 o
      1471    1  -5  33   5   2912.36   3875.58    818.66 o
      1472    2  -7 -33  -5   3016.28   2595.33    418.04 o
      1472    1   7  33   5   3016.28   2595.33    418.04 o
      1473    2   7 -33  -5   3027.36   3161.43    801.24 o
      1473    1  -7  33   5   3027.36   3161.43    801.24 o
      1474    2  -9 -33  -5   3470.82   3083.04    418.04 o
      1474    1   9  33   5   3470.82   3083.04    418.04 o
      1475    2  -1 -35  -5   5643.52   6383.81    609.64 o
      1475    1   1  35   5   5643.52   6383.81    609.64 o
      1476    2   1 -35  -5   5671.95   5277.75    566.09 o
      1476    1  -1  35   5   5671.95   5277.75    566.09 o
      1477    2  -3 -35  -5   4868.81   4554.89    600.93 o
      1477    1   3  35   5   4868.81   4554.89    600.93 o
      1478    2   3 -35  -5   4821.91   5225.50    583.51 o
      1478    1  -3  35   5   4821.91   5225.50    583.51 o
      1479    2  -5 -35  -5   3571.83   4049.76    557.39 o
      1479    1   5  35   5   3571.83   4049.76    557.39 o
      1480    2   5 -35  -5   3587.35   2577.91    827.37 o
      1480    1  -5  35   5   3587.35   2577.91    827.37 o
      1481    2  -7 -35  -5   2571.62   1332.50    444.17 o
      1481    1   7  35   5   2571.62   1332.50    444.17 o
      1482    2   7 -35  -5   2553.38   2090.20    801.24 <
      1482    1  -7  35   5   2553.38   2090.20    801.24 <
      1483    2  -1 -37  -5   1022.03   1907.31    513.84 o
      1483    1   1  37   5   1022.03   1907.31    513.84 o
      1484    2   1 -37  -5   1018.65   1254.12    496.42 <
      1484    1  -1  37   5   1018.65   1254.12    496.42 <
      1485    2  -3 -37  -5    121.39    296.11    496.42 <
      1485    1   3  37   5    121.39    296.11    496.42 <
      1486    2   3 -37  -5    121.76   -191.60    496.42 <
      1486    1  -3  37   5    121.76   -191.60    496.42 <
      1487    2  -5 -37  -5    504.45   1010.26    574.80 <
      1487    1   5  37   5    504.45   1010.26    574.80 <
      1488    2   5 -37  -5    501.43   2116.33    827.37 <
      1488    1  -5  37   5    501.43   2116.33    827.37 <
      1489    2  -1 -39  -5   4572.66   3953.96    574.80 o
      1489    1   1  39   5   4572.66   3953.96    574.80 o
      1490    2   1 -39  -5   4570.10   3744.94    548.68 o
      1490    1  -1  39   5   4570.10   3744.94    548.68 o
      1491    2  -3 -39  -5   2849.61   2908.86    557.39 o
      1491    1   3  39   5   2849.61   2908.86    557.39 o
      1492    2   3 -39  -5   2873.36   3544.63    888.33 o
      1492    1  -3  39   5   2873.36   3544.63    888.33 o
      1493    4 -14   0  -6   7987.29   7200.52    743.23 o
      1493    3  14   0  -6   7987.29   7200.52    743.23 o
      1493    2 -14   0   6   7987.29   7200.52    743.23 o
      1493    1  14   0  -6   7987.29   7200.52    743.23 o
      1494    4  10   0   6  29666.70  25189.80   1702.23 o
      1494    3 -10   0   6  29666.70  25189.80   1702.23 o
      1494    2  10   0  -6  29666.70  25189.80   1702.23 o
      1494    1 -10   0   6  29666.70  25189.80   1702.23 o
      1495    4 -10   0  -6  29667.70  24526.50   1646.29 o
      1495    3  10   0  -6  29667.70  24526.50   1646.29 o
      1495    2 -10   0   6  29667.70  24526.50   1646.29 o
      1495    1  10   0  -6  29667.70  24526.50   1646.29 o
      1496    4   6   0   6  10156.40  11004.60    855.11 o
      1496    3  -6   0   6  10156.40  11004.60    855.11 o
      1496    2   6   0  -6  10156.40  11004.60    855.11 o
      1496    1  -6   0   6  10156.40  11004.60    855.11 o
      1497    4  -6   0  -6  10166.90  10892.70    775.19 o
      1497    3   6   0  -6  10166.90  10892.70    775.19 o
      1497    2  -6   0   6  10166.90  10892.70    775.19 o
      1497    1   6   0  -6  10166.90  10892.70    775.19 o
      1498    4   2   0   6   9038.27   8623.04    711.26 o
      1498    3  -2   0   6   9038.27   8623.04    711.26 o
      1498    2   2   0  -6   9038.27   8623.04    711.26 o
      1498    1  -2   0   6   9038.27   8623.04    711.26 o
      1499    4  -2   0   6   9590.27   8391.28    743.23 o
      1499    3   2   0   6   9590.27   8391.28    743.23 o
      1499    2  -2   0  -6   9590.27   8391.28    743.23 o
      1499    1   2   0   6   9590.27   8391.28    743.23 o
      1500    4  -6   0   6  11093.60  10237.40    919.04 o
      1500    3   6   0   6  11093.60  10237.40    919.04 o
      1500    2  -6   0  -6  11093.60  10237.40    919.04 o
      1500    1   6   0   6  11093.60  10237.40    919.04 o
      1501    4 -16  -1  -6    600.54    703.27    391.59 <
      1501    3  16   1  -6    600.54    703.27    391.59 <
      1501    2 -16  -2   6    600.54    703.27    391.59 <
      1501    1  16   2  -6    600.54    703.27    391.59 <
      1502    4 -14  -1  -6   8764.32   7727.97    543.43 o
      1502    3  14   1  -6   8764.32   7727.97    543.43 o
      1502    2 -14  -2   6   8764.32   7727.97    543.43 o
      1502    1  14   2  -6   8764.32   7727.97    543.43 o
      1503    4  12  -1   6   1258.27   1454.49    567.41 <
      1503    3 -12   1   6   1258.27   1454.49    567.41 <
      1503    2  12  -2  -6   1258.27   1454.49    567.41 <
      1503    1 -12   2   6   1258.27   1454.49    567.41 <
      1504    4 -12  -1  -6   1264.11   1110.85    279.71 o
      1504    3  12   1  -6   1264.11   1110.85    279.71 o
      1504    2 -12  -2   6   1264.11   1110.85    279.71 o
      1504    1  12   2  -6   1264.11   1110.85    279.71 o
      1505    4  10  -1   6  25692.10  22696.40   1558.38 o
      1505    3 -10   1   6  25692.10  22696.40   1558.38 o
      1505    2  10  -2  -6  25692.10  22696.40   1558.38 o
      1505    1 -10   2   6  25692.10  22696.40   1558.38 o
      1506    4 -10  -1  -6  25685.40  21353.80   1030.93 o
      1506    3  10   1  -6  25685.40  21353.80   1030.93 o
      1506    2 -10  -2   6  25685.40  21353.80   1030.93 o
      1506    1  10   2  -6  25685.40  21353.80   1030.93 o
      1507    4   8  -1   6  15264.30  15336.10    791.18 o
      1507    3  -8   1   6  15264.30  15336.10    791.18 o
      1507    2   8  -2  -6  15264.30  15336.10    791.18 o
      1507    1  -8   2   6  15264.30  15336.10    791.18 o
      1508    4  -8  -1  -6  15266.00  15679.70    751.22 o
      1508    3   8   1  -6  15266.00  15679.70    751.22 o
      1508    2  -8  -2   6  15266.00  15679.70    751.22 o
      1508    1   8   2  -6  15266.00  15679.70    751.22 o
      1509    4   6  -1   6  18857.10  17453.90    871.09 o
      1509    3  -6   1   6  18857.10  17453.90    871.09 o
      1509    2   6  -2  -6  18857.10  17453.90    871.09 o
      1509    1  -6   2   6  18857.10  17453.90    871.09 o
      1510    4  -6  -1  -6  18856.70  18045.20    823.14 o
      1510    3   6   1  -6  18856.70  18045.20    823.14 o
      1510    2  -6  -2   6  18856.70  18045.20    823.14 o
      1510    1   6   2  -6  18856.70  18045.20    823.14 o
      1511    4   4  -1   6   5688.07   6537.21    439.54 o
      1511    3  -4   1   6   5688.07   6537.21    439.54 o
      1511    2   4  -2  -6   5688.07   6537.21    439.54 o
      1511    1  -4   2   6   5688.07   6537.21    439.54 o
      1512    4  -4  -1  -6   5690.19   5985.78    335.65 o
      1512    3   4   1  -6   5690.19   5985.78    335.65 o
      1512    2  -4  -2   6   5690.19   5985.78    335.65 o
      1512    1   4   2  -6   5690.19   5985.78    335.65 o
      1513    4   2  -1   6  24713.20  24110.90   1118.84 o
      1513    3  -2   1   6  24713.20  24110.90   1118.84 o
      1513    2   2  -2  -6  24713.20  24110.90   1118.84 o
      1513    1  -2   2   6  24713.20  24110.90   1118.84 o
      1514    4   0  -1   6    399.37    727.24    239.75 o
      1514    3   0   1   6    399.37    727.24    239.75 o
      1514    2   0  -2  -6    399.37    727.24    239.75 o
      1514    1   0   2   6    399.37    727.24    239.75 o
      1515    4  -2  -1   6  24121.90  23639.40   1118.84 o
      1515    3   2   1   6  24121.90  23639.40   1118.84 o
      1515    2  -2  -2  -6  24121.90  23639.40   1118.84 o
      1515    1   2   2   6  24121.90  23639.40   1118.84 o
      1516    4  -4  -1   6   6007.95   7008.71    423.56 o
      1516    3   4   1   6   6007.95   7008.71    423.56 o
      1516    2  -4  -2  -6   6007.95   7008.71    423.56 o
      1516    1   4   2   6   6007.95   7008.71    423.56 o
      1517    4  -6  -1   6  17673.50  17661.60    903.06 o
      1517    3   6   1   6  17673.50  17661.60    903.06 o
      1517    2  -6  -2  -6  17673.50  17661.60    903.06 o
      1517    1   6   2   6  17673.50  17661.60    903.06 o
      1518    4  -8  -1   6  15748.70  13426.00   1238.71 o
      1518    3   8   1   6  15748.70  13426.00   1238.71 o
      1518    2  -8  -2  -6  15748.70  13426.00   1238.71 o
      1518    1   8   2   6  15748.70  13426.00   1238.71 o
      1519    4 -16  -2  -6   1370.20   1494.45    431.55 o
      1519    3  16   2  -6   1370.20   1494.45    431.55 o
      1519    2 -16  -4   6   1370.20   1494.45    431.55 o
      1519    1  16   4  -6   1370.20   1494.45    431.55 o
      1520    4  14  -2   6   2983.35   2261.65    735.24 o
      1520    3 -14   2   6   2983.35   2261.65    735.24 o
      1520    2  14  -4  -6   2983.35   2261.65    735.24 o
      1520    1 -14   4   6   2983.35   2261.65    735.24 o
      1521    4 -14  -2  -6   2981.41   3044.83    351.63 o
      1521    3  14   2  -6   2981.41   3044.83    351.63 o
      1521    2 -14  -4   6   2981.41   3044.83    351.63 o
      1521    1  14   4  -6   2981.41   3044.83    351.63 o
      1522    4  12  -2   6   3941.53   3716.14    671.30 o
      1522    3 -12   2   6   3941.53   3716.14    671.30 o
      1522    2  12  -4  -6   3941.53   3716.14    671.30 o
      1522    1 -12   4   6   3941.53   3716.14    671.30 o
      1523    4 -12  -2  -6   3938.40   3660.20    375.61 o
      1523    3  12   2  -6   3938.40   3660.20    375.61 o
      1523    2 -12  -4   6   3938.40   3660.20    375.61 o
      1523    1  12   4  -6   3938.40   3660.20    375.61 o
      1524    4  10  -2   6  12720.20  11675.90   1054.90 o
      1524    3 -10   2   6  12720.20  11675.90   1054.90 o
      1524    2  10  -4  -6  12720.20  11675.90   1054.90 o
      1524    1 -10   4   6  12720.20  11675.90   1054.90 o
      1525    4 -10  -2  -6  12713.00  11172.40    615.36 o
      1525    3  10   2  -6  12713.00  11172.40    615.36 o
      1525    2 -10  -4   6  12713.00  11172.40    615.36 o
      1525    1  10   4  -6  12713.00  11172.40    615.36 o
      1526    4   8  -2   6  10551.20   8631.03    879.09 o
      1526    3  -8   2   6  10551.20   8631.03    879.09 o
      1526    2   8  -4  -6  10551.20   8631.03    879.09 o
      1526    1  -8   4   6  10551.20   8631.03    879.09 o
      1527    4  -8  -2  -6  10546.40   9454.17    519.46 o
      1527    3   8   2  -6  10546.40   9454.17    519.46 o
      1527    2  -8  -4   6  10546.40   9454.17    519.46 o
      1527    1   8   4  -6  10546.40   9454.17    519.46 o
      1528    4   6  -2   6  29135.70  27331.60   1838.09 o
      1528    3  -6   2   6  29135.70  27331.60   1838.09 o
      1528    2   6  -4  -6  29135.70  27331.60   1838.09 o
      1528    1  -6   4   6  29135.70  27331.60   1838.09 o
      1529    4  -6  -2  -6  29125.90  28058.80   1246.70 o
      1529    3   6   2  -6  29125.90  28058.80   1246.70 o
      1529    2  -6  -4   6  29125.90  28058.80   1246.70 o
      1529    1   6   4  -6  29125.90  28058.80   1246.70 o
      1530    4   4  -2   6  13840.70  12978.50    671.30 o
      1530    3  -4   2   6  13840.70  12978.50    671.30 o
      1530    2   4  -4  -6  13840.70  12978.50    671.30 o
      1530    1  -4   4   6  13840.70  12978.50    671.30 o
      1531    4  -4  -2  -6  13838.30  13226.30    623.35 o
      1531    3   4   2  -6  13838.30  13226.30    623.35 o
      1531    2  -4  -4   6  13838.30  13226.30    623.35 o
      1531    1   4   4  -6  13838.30  13226.30    623.35 o
      1532    4   2  -2   6  32595.70  31735.00   1438.50 o
      1532    3  -2   2   6  32595.70  31735.00   1438.50 o
      1532    2   2  -4  -6  32595.70  31735.00   1438.50 o
      1532    1  -2   4   6  32595.70  31735.00   1438.50 o
      1533    4   0  -2   6  52475.90  53648.20   2397.51 o
      1533    3   0   2   6  52475.90  53648.20   2397.51 o
      1533    2   0  -4  -6  52475.90  53648.20   2397.51 o
      1533    1   0   4   6  52475.90  53648.20   2397.51 o
      1534    4  -2  -2   6  33488.80  31127.60   1446.50 o
      1534    3   2   2   6  33488.80  31127.60   1446.50 o
      1534    2  -2  -4  -6  33488.80  31127.60   1446.50 o
      1534    1   2   4   6  33488.80  31127.60   1446.50 o
      1535    4  -4  -2   6  13139.90  13306.20    711.26 o
      1535    3   4   2   6  13139.90  13306.20    711.26 o
      1535    2  -4  -4  -6  13139.90  13306.20    711.26 o
      1535    1   4   4   6  13139.90  13306.20    711.26 o
      1536    4  -6  -2   6  30670.90  26916.00   1310.64 o
      1536    3   6   2   6  30670.90  26916.00   1310.64 o
      1536    2  -6  -4  -6  30670.90  26916.00   1310.64 o
      1536    1   6   4   6  30670.90  26916.00   1310.64 o
      1537    4  -8  -2   6   9813.53   8982.66    823.14 o
      1537    3   8   2   6   9813.53   8982.66    823.14 o
      1537    2  -8  -4  -6   9813.53   8982.66    823.14 o
      1537    1   8   4   6   9813.53   8982.66    823.14 o
      1538    4 -10  -2   6  13572.80  11420.10   1118.84 o
      1538    3  10   2   6  13572.80  11420.10   1118.84 o
      1538    2 -10  -4  -6  13572.80  11420.10   1118.84 o
      1538    1  10   4   6  13572.80  11420.10   1118.84 o
      1539    4 -16  -3  -6   3741.55   3172.70    455.53 o
      1539    3  16   3  -6   3741.55   3172.70    455.53 o
      1539    2 -16  -6   6   3741.55   3172.70    455.53 o
      1539    1  16   6  -6   3741.55   3172.70    455.53 o
      1540    4 -14  -3  -6   1451.30   1406.54    327.66 o
      1540    3  14   3  -6   1451.30   1406.54    327.66 o
      1540    2 -14  -6   6   1451.30   1406.54    327.66 o
      1540    1  14   6  -6   1451.30   1406.54    327.66 o
      1541    4  12  -3   6  11283.80   9821.79    951.01 o
      1541    3 -12   3   6  11283.80   9821.79    951.01 o
      1541    2  12  -6  -6  11283.80   9821.79    951.01 o
      1541    1 -12   6   6  11283.80   9821.79    951.01 o
      1542    4 -12  -3  -6  11276.40   9446.18    607.37 o
      1542    3  12   3  -6  11276.40   9446.18    607.37 o
      1542    2 -12  -6   6  11276.40   9446.18    607.37 o
      1542    1  12   6  -6  11276.40   9446.18    607.37 o
      1543    4  10  -3   6    997.06    719.25    551.43 <
      1543    3 -10   3   6    997.06    719.25    551.43 <
      1543    2  10  -6  -6    997.06    719.25    551.43 <
      1543    1 -10   6   6    997.06    719.25    551.43 <
      1544    4 -10  -3  -6    998.94   1238.71    263.73 o
      1544    3  10   3  -6    998.94   1238.71    263.73 o
      1544    2 -10  -6   6    998.94   1238.71    263.73 o
      1544    1  10   6  -6    998.94   1238.71    263.73 o
      1545    4   8  -3   6  46705.40  48381.70   2077.84 o
      1545    3  -8   3   6  46705.40  48381.70   2077.84 o
      1545    2   8  -6  -6  46705.40  48381.70   2077.84 o
      1545    1  -8   6   6  46705.40  48381.70   2077.84 o
      1546    4  -8  -3  -6  46710.80  45504.70   2053.87 o
      1546    3   8   3  -6  46710.80  45504.70   2053.87 o
      1546    2  -8  -6   6  46710.80  45504.70   2053.87 o
      1546    1   8   6  -6  46710.80  45504.70   2053.87 o
      1547    4   6  -3   6  15496.40  15048.40   1126.83 o
      1547    3  -6   3   6  15496.40  15048.40   1126.83 o
      1547    2   6  -6  -6  15496.40  15048.40   1126.83 o
      1547    1  -6   6   6  15496.40  15048.40   1126.83 o
      1548    4  -6  -3  -6  15492.20  15096.30    711.26 o
      1548    3   6   3  -6  15492.20  15096.30    711.26 o
      1548    2  -6  -6   6  15492.20  15096.30    711.26 o
      1548    1   6   6  -6  15492.20  15096.30    711.26 o
      1549    4   4  -3   6  23391.00  22145.00   1518.42 o
      1549    3  -4   3   6  23391.00  22145.00   1518.42 o
      1549    2   4  -6  -6  23391.00  22145.00   1518.42 o
      1549    1  -4   6   6  23391.00  22145.00   1518.42 o
      1550    4  -4  -3  -6  23397.00  23048.00   1006.95 o
      1550    3   4   3  -6  23397.00  23048.00   1006.95 o
      1550    2  -4  -6   6  23397.00  23048.00   1006.95 o
      1550    1   4   6  -6  23397.00  23048.00   1006.95 o
      1551    4   2  -3   6   6033.74   6345.40    423.56 o
      1551    3  -2   3   6   6033.74   6345.40    423.56 o
      1551    2   2  -6  -6   6033.74   6345.40    423.56 o
      1551    1  -2   6   6   6033.74   6345.40    423.56 o
      1552    4   0  -3   6  67112.90  70151.10   3116.76 o
      1552    3   0   3   6  67112.90  70151.10   3116.76 o
      1552    2   0  -6  -6  67112.90  70151.10   3116.76 o
      1552    1   0   6   6  67112.90  70151.10   3116.76 o
      1553    4  -2  -3   6   5804.11   6289.46    439.54 o
      1553    3   2   3   6   5804.11   6289.46    439.54 o
      1553    2  -2  -6  -6   5804.11   6289.46    439.54 o
      1553    1   2   6   6   5804.11   6289.46    439.54 o
      1554    4  -4  -3   6  24562.40  21058.10   1062.90 o
      1554    3   4   3   6  24562.40  21058.10   1062.90 o
      1554    2  -4  -6  -6  24562.40  21058.10   1062.90 o
      1554    1   4   6   6  24562.40  21058.10   1062.90 o
      1555    4  -6  -3   6  14645.80  13929.50   1126.83 o
      1555    3   6   3   6  14645.80  13929.50   1126.83 o
      1555    2  -6  -6  -6  14645.80  13929.50   1126.83 o
      1555    1   6   6   6  14645.80  13929.50   1126.83 o
      1556    4  -8  -3   6  49183.00  40789.60   2956.93 o
      1556    3   8   3   6  49183.00  40789.60   2956.93 o
      1556    2  -8  -6  -6  49183.00  40789.60   2956.93 o
      1556    1   8   6   6  49183.00  40789.60   2956.93 o
      1557    4 -10  -3   6    980.97   1454.49    543.43 <
      1557    3  10   3   6    980.97   1454.49    543.43 <
      1557    2 -10  -6  -6    980.97   1454.49    543.43 <
      1557    1  10   6   6    980.97   1454.49    543.43 <
      1558    4 -16  -4  -6   3966.51   2693.20    423.56 o
      1558    3  16   4  -6   3966.51   2693.20    423.56 o
      1558    2 -16  -8   6   3966.51   2693.20    423.56 o
      1558    1  16   8  -6   3966.51   2693.20    423.56 o
      1559    4 -14  -4  -6    150.67    -47.95    351.63 <
      1559    3  14   4  -6    150.67    -47.95    351.63 <
      1559    2 -14  -8   6    150.67    -47.95    351.63 <
      1559    1  14   8  -6    150.67    -47.95    351.63 <
      1560    4 -12  -4  -6   6250.70   5658.12    431.55 o
      1560    3  12   4  -6   6250.70   5658.12    431.55 o
      1560    2 -12  -8   6   6250.70   5658.12    431.55 o
      1560    1  12   8  -6   6250.70   5658.12    431.55 o
      1561    4  10  -4   6   1464.16   1094.86    575.40 <
      1561    3 -10   4   6   1464.16   1094.86    575.40 <
      1561    2  10  -8  -6   1464.16   1094.86    575.40 <
      1561    1 -10   8   6   1464.16   1094.86    575.40 <
      1562    4 -10  -4  -6   1464.88   1070.89    263.73 o
      1562    3  10   4  -6   1464.88   1070.89    263.73 o
      1562    2 -10  -8   6   1464.88   1070.89    263.73 o
      1562    1  10   8  -6   1464.88   1070.89    263.73 o
      1563    4   8  -4   6  27220.90  25813.20   1182.77 o
      1563    3  -8   4   6  27220.90  25813.20   1182.77 o
      1563    2   8  -8  -6  27220.90  25813.20   1182.77 o
      1563    1  -8   8   6  27220.90  25813.20   1182.77 o
      1564    4  -8  -4  -6  27228.50  23999.10   1134.82 o
      1564    3   8   4  -6  27228.50  23999.10   1134.82 o
      1564    2  -8  -8   6  27228.50  23999.10   1134.82 o
      1564    1   8   8  -6  27228.50  23999.10   1134.82 o
      1565    4   6  -4   6   1296.44   1454.49    463.52 o
      1565    3  -6   4   6   1296.44   1454.49    463.52 o
      1565    2   6  -8  -6   1296.44   1454.49    463.52 o
      1565    1  -6   8   6   1296.44   1454.49    463.52 o
      1566    4  -6  -4  -6   1296.61   1830.10    223.77 o
      1566    3   6   4  -6   1296.61   1830.10    223.77 o
      1566    2  -6  -8   6   1296.61   1830.10    223.77 o
      1566    1   6   8  -6   1296.61   1830.10    223.77 o
      1567    4   4  -4   6  40981.20  36921.60   2573.33 o
      1567    3  -4   4   6  40981.20  36921.60   2573.33 o
      1567    2   4  -8  -6  40981.20  36921.60   2573.33 o
      1567    1  -4   8   6  40981.20  36921.60   2573.33 o
      1568    4  -4  -4  -6  40982.60  40637.80   1782.15 o
      1568    3   4   4  -6  40982.60  40637.80   1782.15 o
      1568    2  -4  -8   6  40982.60  40637.80   1782.15 o
      1568    1   4   8  -6  40982.60  40637.80   1782.15 o
      1569    4   2  -4   6   8053.31   8175.50    503.48 o
      1569    3  -2   4   6   8053.31   8175.50    503.48 o
      1569    2   2  -8  -6   8053.31   8175.50    503.48 o
      1569    1  -2   8   6   8053.31   8175.50    503.48 o
      1570    4  -2  -4  -6   8053.12   8039.64    591.39 o
      1570    3   2   4  -6   8053.12   8039.64    591.39 o
      1570    2  -2  -8   6   8053.12   8039.64    591.39 o
      1570    1   2   8  -6   8053.12   8039.64    591.39 o
      1571    4   0  -4   6  43293.40  44337.90   1997.92 o
      1571    3   0   4   6  43293.40  44337.90   1997.92 o
      1571    2   0  -8  -6  43293.40  44337.90   1997.92 o
      1571    1   0   8   6  43293.40  44337.90   1997.92 o
      1572    4  -2  -4   6   8057.85   8351.32    503.48 o
      1572    3   2   4   6   8057.85   8351.32    503.48 o
      1572    2  -2  -8  -6   8057.85   8351.32    503.48 o
      1572    1   2   8   6   8057.85   8351.32    503.48 o
      1573    4  -4  -4   6  38927.00  41013.40   1830.10 o
      1573    3   4   4   6  38927.00  41013.40   1830.10 o
      1573    2  -4  -8  -6  38927.00  41013.40   1830.10 o
      1573    1   4   8   6  38927.00  41013.40   1830.10 o
      1574    4  -6  -4   6   1334.01   1798.13    455.53 o
      1574    3   6   4   6   1334.01   1798.13    455.53 o
      1574    2  -6  -8  -6   1334.01   1798.13    455.53 o
      1574    1   6   8   6   1334.01   1798.13    455.53 o
      1575    4  -8  -4   6  25286.00  22416.70   1702.23 o
      1575    3   8   4   6  25286.00  22416.70   1702.23 o
      1575    2  -8  -8  -6  25286.00  22416.70   1702.23 o
      1575    1   8   8   6  25286.00  22416.70   1702.23 o
      1576    4 -10  -4   6   1579.64   1222.73    591.39 <
      1576    3  10   4   6   1579.64   1222.73    591.39 <
      1576    2 -10  -8  -6   1579.64   1222.73    591.39 <
      1576    1  10   8   6   1579.64   1222.73    591.39 <
      1577    4 -14  -5  -6    780.23    327.66    359.63 <
      1577    3  14   5  -6    780.23    327.66    359.63 <
      1577    2 -14 -10   6    780.23    327.66    359.63 <
      1577    1  14  10  -6    780.23    327.66    359.63 <
      1578    4 -12  -5  -6   7923.12   7064.66    487.49 o
      1578    3  12   5  -6   7923.12   7064.66    487.49 o
      1578    2 -12 -10   6   7923.12   7064.66    487.49 o
      1578    1  12  10  -6   7923.12   7064.66    487.49 o
      1579    4  10  -5   6   7348.98   5857.91    735.24 o
      1579    3 -10   5   6   7348.98   5857.91    735.24 o
      1579    2  10 -10  -6   7348.98   5857.91    735.24 o
      1579    1 -10  10   6   7348.98   5857.91    735.24 o
      1580    4 -10  -5  -6   7348.26   6497.25    415.57 o
      1580    3  10   5  -6   7348.26   6497.25    415.57 o
      1580    2 -10 -10   6   7348.26   6497.25    415.57 o
      1580    1  10  10  -6   7348.26   6497.25    415.57 o
      1581    4   8  -5   6  10910.30   9645.97    607.37 o
      1581    3  -8   5   6  10910.30   9645.97    607.37 o
      1581    2   8 -10  -6  10910.30   9645.97    607.37 o
      1581    1  -8  10   6  10910.30   9645.97    607.37 o
      1582    4  -8  -5  -6  10923.10   9574.05    551.43 o
      1582    3   8   5  -6  10923.10   9574.05    551.43 o
      1582    2  -8 -10   6  10923.10   9574.05    551.43 o
      1582    1   8  10  -6  10923.10   9574.05    551.43 o
      1583    4   6  -5   6   8160.82   8774.88    503.48 o
      1583    3  -6   5   6   8160.82   8774.88    503.48 o
      1583    2   6 -10  -6   8160.82   8774.88    503.48 o
      1583    1  -6  10   6   8160.82   8774.88    503.48 o
      1584    4  -6  -5  -6   8158.81   8079.60    471.51 o
      1584    3   6   5  -6   8158.81   8079.60    471.51 o
      1584    2  -6 -10   6   8158.81   8079.60    471.51 o
      1584    1   6  10  -6   8158.81   8079.60    471.51 o
      1585    4   4  -5   6  13504.30  13082.40    966.99 o
      1585    3  -4   5   6  13504.30  13082.40    966.99 o
      1585    2   4 -10  -6  13504.30  13082.40    966.99 o
      1585    1  -4  10   6  13504.30  13082.40    966.99 o
      1586    4  -4  -5  -6  13513.70  11923.60    839.13 o
      1586    3   4   5  -6  13513.70  11923.60    839.13 o
      1586    2  -4 -10   6  13513.70  11923.60    839.13 o
      1586    1   4  10  -6  13513.70  11923.60    839.13 o
      1587    4   2  -5   6    164.48    463.52    239.75 <
      1587    3  -2   5   6    164.48    463.52    239.75 <
      1587    2   2 -10  -6    164.48    463.52    239.75 <
      1587    1  -2  10   6    164.48    463.52    239.75 <
      1588    4  -2  -5  -6    167.84    159.83    215.78 <
      1588    3   2   5  -6    167.84    159.83    215.78 <
      1588    2  -2 -10   6    167.84    159.83    215.78 <
      1588    1   2  10  -6    167.84    159.83    215.78 <
      1589    4   0  -5   6  65162.50  65563.90   2381.52 o
      1589    3   0   5   6  65162.50  65563.90   2381.52 o
      1589    2   0 -10  -6  65162.50  65563.90   2381.52 o
      1589    1   0  10   6  65162.50  65563.90   2381.52 o
      1590    4  -2  -5   6    176.91     63.93    255.73 <
      1590    3   2   5   6    176.91     63.93    255.73 <
      1590    2  -2 -10  -6    176.91     63.93    255.73 <
      1590    1   2  10   6    176.91     63.93    255.73 <
      1591    4   2  -5  -6    173.54    223.77    231.76 <
      1591    3  -2   5  -6    173.54    223.77    231.76 <
      1591    2   2 -10   6    173.54    223.77    231.76 <
      1591    1  -2  10  -6    173.54    223.77    231.76 <
      1592    4  -4  -5   6  14500.70  12179.30    966.99 o
      1592    3   4   5   6  14500.70  12179.30    966.99 o
      1592    2  -4 -10  -6  14500.70  12179.30    966.99 o
      1592    1   4  10   6  14500.70  12179.30    966.99 o
      1593    4   4  -5  -6  14491.40  11564.00    855.11 o
      1593    3  -4   5  -6  14491.40  11564.00    855.11 o
      1593    2   4 -10   6  14491.40  11564.00    855.11 o
      1593    1  -4  10  -6  14491.40  11564.00    855.11 o
      1594    4  -6  -5   6   7858.70   8423.25    743.23 o
      1594    3   6   5   6   7858.70   8423.25    743.23 o
      1594    2  -6 -10  -6   7858.70   8423.25    743.23 o
      1594    1   6  10   6   7858.70   8423.25    743.23 o
      1595    4  -8  -5   6  11618.30  11108.50    919.04 o
      1595    3   8   5   6  11618.30  11108.50    919.04 o
      1595    2  -8 -10  -6  11618.30  11108.50    919.04 o
      1595    1   8  10   6  11618.30  11108.50    919.04 o
      1596    4 -10  -5   6   6919.17   6065.70    759.21 o
      1596    3  10   5   6   6919.17   6065.70    759.21 o
      1596    2 -10 -10  -6   6919.17   6065.70    759.21 o
      1596    1  10  10   6   6919.17   6065.70    759.21 o
      1597    4 -14  -6  -6   1158.68   1526.41    415.57 o
      1597    3  14   6  -6   1158.68   1526.41    415.57 o
      1597    2 -14 -12   6   1158.68   1526.41    415.57 o
      1597    1  14  12  -6   1158.68   1526.41    415.57 o
      1598    4 -12  -6  -6   3291.08   2781.11    351.63 o
      1598    3  12   6  -6   3291.08   2781.11    351.63 o
      1598    2 -12 -12   6   3291.08   2781.11    351.63 o
      1598    1  12  12  -6   3291.08   2781.11    351.63 o
      1599    4 -10  -6  -6  10019.20   9102.54    551.43 o
      1599    3  10   6  -6  10019.20   9102.54    551.43 o
      1599    2 -10 -12   6  10019.20   9102.54    551.43 o
      1599    1  10  12  -6  10019.20   9102.54    551.43 o
      1600    4   8  -6   6   7011.65   6257.50    727.24 o
      1600    3  -8   6   6   7011.65   6257.50    727.24 o
      1600    2   8 -12  -6   7011.65   6257.50    727.24 o
      1600    1  -8  12   6   7011.65   6257.50    727.24 o
      1601    4  -8  -6  -6   7018.26   6433.31    423.56 o
      1601    3   8   6  -6   7018.26   6433.31    423.56 o
      1601    2  -8 -12   6   7018.26   6433.31    423.56 o
      1601    1   8  12  -6   7018.26   6433.31    423.56 o
      1602    4   6  -6   6  20424.30  20978.20    998.96 o
      1602    3  -6   6   6  20424.30  20978.20    998.96 o
      1602    2   6 -12  -6  20424.30  20978.20    998.96 o
      1602    1  -6  12   6  20424.30  20978.20    998.96 o
      1603    4  -6  -6  -6  20413.60  19707.50    951.01 o
      1603    3   6   6  -6  20413.60  19707.50    951.01 o
      1603    2  -6 -12   6  20413.60  19707.50    951.01 o
      1603    1   6  12  -6  20413.60  19707.50    951.01 o
      1604    4   4  -6   6  14278.40  14049.40    711.26 o
      1604    3  -4   6   6  14278.40  14049.40    711.26 o
      1604    2   4 -12  -6  14278.40  14049.40    711.26 o
      1604    1  -4  12   6  14278.40  14049.40    711.26 o
      1605    4  -4  -6  -6  14287.60  13809.60    903.06 o
      1605    3   4   6  -6  14287.60  13809.60    903.06 o
      1605    2  -4 -12   6  14287.60  13809.60    903.06 o
      1605    1   4  12  -6  14287.60  13809.60    903.06 o
      1606    4   2  -6   6  19835.50  19507.70   1358.59 o
      1606    3  -2   6   6  19835.50  19507.70   1358.59 o
      1606    2   2 -12  -6  19835.50  19507.70   1358.59 o
      1606    1  -2  12   6  19835.50  19507.70   1358.59 o
      1607    4  -2  -6  -6  19829.30  18892.40   1238.71 o
      1607    3   2   6  -6  19829.30  18892.40   1238.71 o
      1607    2  -2 -12   6  19829.30  18892.40   1238.71 o
      1607    1   2  12  -6  19829.30  18892.40   1238.71 o
      1608    4   0  -6   6  15163.60  14552.90    735.24 o
      1608    3   0   6   6  15163.60  14552.90    735.24 o
      1608    2   0 -12  -6  15163.60  14552.90    735.24 o
      1608    1   0  12   6  15163.60  14552.90    735.24 o
      1609    4  -2  -6   6  20515.70  18189.10   1334.61 o
      1609    3   2   6   6  20515.70  18189.10   1334.61 o
      1609    2  -2 -12  -6  20515.70  18189.10   1334.61 o
      1609    1   2  12   6  20515.70  18189.10   1334.61 o
      1610    4   2  -6  -6  20521.90  18924.30   1254.70 o
      1610    3  -2   6  -6  20521.90  18924.30   1254.70 o
      1610    2   2 -12   6  20521.90  18924.30   1254.70 o
      1610    1  -2  12  -6  20521.90  18924.30   1254.70 o
      1611    4  -4  -6   6  13578.10  13258.20   1014.95 o
      1611    3   4   6   6  13578.10  13258.20   1014.95 o
      1611    2  -4 -12  -6  13578.10  13258.20   1014.95 o
      1611    1   4  12   6  13578.10  13258.20   1014.95 o
      1612    4   4  -6  -6  13568.90  10157.40    927.04 o
      1612    3  -4   6  -6  13568.90  10157.40    927.04 o
      1612    2   4 -12   6  13568.90  10157.40    927.04 o
      1612    1  -4  12  -6  13568.90  10157.40    927.04 o
      1613    4  -6  -6   6  21438.00  18277.00   1430.51 o
      1613    3   6   6   6  21438.00  18277.00   1430.51 o
      1613    2  -6 -12  -6  21438.00  18277.00   1430.51 o
      1613    1   6  12   6  21438.00  18277.00   1430.51 o
      1614    4  -8  -6   6   6614.77   6673.06    687.29 o
      1614    3   8   6   6   6614.77   6673.06    687.29 o
      1614    2  -8 -12  -6   6614.77   6673.06    687.29 o
      1614    1   8  12   6   6614.77   6673.06    687.29 o
      1615    4 -10  -6   6  10666.20   8175.50    871.09 o
      1615    3  10   6   6  10666.20   8175.50    871.09 o
      1615    2 -10 -12  -6  10666.20   8175.50    871.09 o
      1615    1  10  12   6  10666.20   8175.50    871.09 o
      1616    4 -12  -6   6   3218.45   2381.52    647.33 o
      1616    3  12   6   6   3218.45   2381.52    647.33 o
      1616    2 -12 -12  -6   3218.45   2381.52    647.33 o
      1616    1  12  12   6   3218.45   2381.52    647.33 o
      1617    4 -14  -7  -6   2688.58   1878.05    367.62 o
      1617    3  14   7  -6   2688.58   1878.05    367.62 o
      1617    2 -14 -14   6   2688.58   1878.05    367.62 o
      1617    1  14  14  -6   2688.58   1878.05    367.62 o
      1618    4 -12  -7  -6   2706.63   3076.80    343.64 o
      1618    3  12   7  -6   2706.63   3076.80    343.64 o
      1618    2 -12 -14   6   2706.63   3076.80    343.64 o
      1618    1  12  14  -6   2706.63   3076.80    343.64 o
      1619    4 -10  -7  -6   8374.77   7320.39    487.49 o
      1619    3  10   7  -6   8374.77   7320.39    487.49 o
      1619    2 -10 -14   6   8374.77   7320.39    487.49 o
      1619    1  10  14  -6   8374.77   7320.39    487.49 o
      1620    4   8  -7   6   3204.15   3348.52    623.35 o
      1620    3  -8   7   6   3204.15   3348.52    623.35 o
      1620    2   8 -14  -6   3204.15   3348.52    623.35 o
      1620    1  -8  14   6   3204.15   3348.52    623.35 o
      1621    4  -8  -7  -6   3197.67   3372.49    303.68 o
      1621    3   8   7  -6   3197.67   3372.49    303.68 o
      1621    2  -8 -14   6   3197.67   3372.49    303.68 o
      1621    1   8  14  -6   3197.67   3372.49    303.68 o
      1622    4   6  -7   6  17892.20  17174.10    879.09 o
      1622    3  -6   7   6  17892.20  17174.10    879.09 o
      1622    2   6 -14  -6  17892.20  17174.10    879.09 o
      1622    1  -6  14   6  17892.20  17174.10    879.09 o
      1623    4  -6  -7  -6  17885.70  16534.80    807.16 o
      1623    3   6   7  -6  17885.70  16534.80    807.16 o
      1623    2  -6 -14   6  17885.70  16534.80    807.16 o
      1623    1   6  14  -6  17885.70  16534.80    807.16 o
      1624    4   4  -7   6  24285.20  25461.50   1662.27 o
      1624    3  -4   7   6  24285.20  25461.50   1662.27 o
      1624    2   4 -14  -6  24285.20  25461.50   1662.27 o
      1624    1  -4  14   6  24285.20  25461.50   1662.27 o
      1625    4  -4  -7  -6  24277.80  23591.50   1526.41 o
      1625    3   4   7  -6  24277.80  23591.50   1526.41 o
      1625    2  -4 -14   6  24277.80  23591.50   1526.41 o
      1625    1   4  14  -6  24277.80  23591.50   1526.41 o
      1626    4   2  -7   6  12420.80  12251.30    998.96 o
      1626    3  -2   7   6  12420.80  12251.30    998.96 o
      1626    2   2 -14  -6  12420.80  12251.30    998.96 o
      1626    1  -2  14   6  12420.80  12251.30    998.96 o
      1627    4  -2  -7  -6  12423.10  12602.90    863.10 o
      1627    3   2   7  -6  12423.10  12602.90    863.10 o
      1627    2  -2 -14   6  12423.10  12602.90    863.10 o
      1627    1   2  14  -6  12423.10  12602.90    863.10 o
      1628    4   0  -7   6   1240.73    847.12    247.74 o
      1628    3   0   7   6   1240.73    847.12    247.74 o
      1628    2   0 -14  -6   1240.73    847.12    247.74 o
      1628    1   0  14   6   1240.73    847.12    247.74 o
      1629    4  -2  -7   6  12005.90  11036.50    974.99 o
      1629    3   2   7   6  12005.90  11036.50    974.99 o
      1629    2  -2 -14  -6  12005.90  11036.50    974.99 o
      1629    1   2  14   6  12005.90  11036.50    974.99 o
      1630    4   2  -7  -6  12003.50  12283.20    895.07 o
      1630    3  -2   7  -6  12003.50  12283.20    895.07 o
      1630    2   2 -14   6  12003.50  12283.20    895.07 o
      1630    1  -2  14  -6  12003.50  12283.20    895.07 o
      1631    4  -4  -7   6  25390.00  21937.20   1622.31 o
      1631    3   4   7   6  25390.00  21937.20   1622.31 o
      1631    2  -4 -14  -6  25390.00  21937.20   1622.31 o
      1631    1   4  14   6  25390.00  21937.20   1622.31 o
      1632    4   4  -7  -6  25397.40  23255.80   1550.39 o
      1632    3  -4   7  -6  25397.40  23255.80   1550.39 o
      1632    2   4 -14   6  25397.40  23255.80   1550.39 o
      1632    1  -4  14  -6  25397.40  23255.80   1550.39 o
      1633    4  -6  -7   6  16677.40  16151.20   1246.70 o
      1633    3   6   7   6  16677.40  16151.20   1246.70 o
      1633    2  -6 -14  -6  16677.40  16151.20   1246.70 o
      1633    1   6  14   6  16677.40  16151.20   1246.70 o
      1634    4  -8  -7   6   3491.21   3460.40    575.40 o
      1634    3   8   7   6   3491.21   3460.40    575.40 o
      1634    2  -8 -14  -6   3491.21   3460.40    575.40 o
      1634    1   8  14   6   3491.21   3460.40    575.40 o
      1635    4 -10  -7   6   7889.76   6177.58    703.27 o
      1635    3  10   7   6   7889.76   6177.58    703.27 o
      1635    2 -10 -14  -6   7889.76   6177.58    703.27 o
      1635    1  10  14   6   7889.76   6177.58    703.27 o
      1636    4 -12  -7   6   2482.87   1886.04    575.40 o
      1636    3  12   7   6   2482.87   1886.04    575.40 o
      1636    2 -12 -14  -6   2482.87   1886.04    575.40 o
      1636    1  12  14   6   2482.87   1886.04    575.40 o
      1637    4 -14  -8  -6   4713.89   5146.65    463.52 o
      1637    3  14   8  -6   4713.89   5146.65    463.52 o
      1637    2 -14 -16   6   4713.89   5146.65    463.52 o
      1637    1  14  16  -6   4713.89   5146.65    463.52 o
      1638    4 -12  -8  -6   8259.04   8135.54    503.48 o
      1638    3  12   8  -6   8259.04   8135.54    503.48 o
      1638    2 -12 -16   6   8259.04   8135.54    503.48 o
      1638    1  12  16  -6   8259.04   8135.54    503.48 o
      1639    4 -10  -8  -6  11881.80  13050.40    687.29 o
      1639    3  10   8  -6  11881.80  13050.40    687.29 o
      1639    2 -10 -16   6  11881.80  13050.40    687.29 o
      1639    1  10  16  -6  11881.80  13050.40    687.29 o
      1640    4   8  -8   6    601.42    487.49    567.41 <
      1640    3  -8   8   6    601.42    487.49    567.41 <
      1640    2   8 -16  -6    601.42    487.49    567.41 <
      1640    1  -8  16   6    601.42    487.49    567.41 <
      1641    4  -8  -8  -6    599.67   1614.32    279.71 o
      1641    3   8   8  -6    599.67   1614.32    279.71 o
      1641    2  -8 -16   6    599.67   1614.32    279.71 o
      1641    1   8  16  -6    599.67   1614.32    279.71 o
      1642    4   6  -8   6  18615.10  21138.00   1014.95 o
      1642    3  -6   8   6  18615.10  21138.00   1014.95 o
      1642    2   6 -16  -6  18615.10  21138.00   1014.95 o
      1642    1  -6  16   6  18615.10  21138.00   1014.95 o
      1643    4  -6  -8  -6  18629.00  19108.10   1350.60 o
      1643    3   6   8  -6  18629.00  19108.10   1350.60 o
      1643    2  -6 -16   6  18629.00  19108.10   1350.60 o
      1643    1   6  16  -6  18629.00  19108.10   1350.60 o
      1644    4   4  -8   6   1125.94   1198.75    319.67 o
      1644    3  -4   8   6   1125.94   1198.75    319.67 o
      1644    2   4 -16  -6   1125.94   1198.75    319.67 o
      1644    1  -4  16   6   1125.94   1198.75    319.67 o
      1645    4  -4  -8  -6   1124.96   1390.55    311.68 o
      1645    3   4   8  -6   1124.96   1390.55    311.68 o
      1645    2  -4 -16   6   1124.96   1390.55    311.68 o
      1645    1   4  16  -6   1124.96   1390.55    311.68 o
      1646    4   2  -8   6  71314.60  71661.50   4411.41 o
      1646    3  -2   8   6  71314.60  71661.50   4411.41 o
      1646    2   2 -16  -6  71314.60  71661.50   4411.41 o
      1646    1  -2  16   6  71314.60  71661.50   4411.41 o
      1647    4  -2  -8  -6  71304.00  71837.30   4355.47 o
      1647    3   2   8  -6  71304.00  71837.30   4355.47 o
      1647    2  -2 -16   6  71304.00  71837.30   4355.47 o
      1647    1   2  16  -6  71304.00  71837.30   4355.47 o
      1648    4   0  -8   6   1649.54   1838.09    287.70 o
      1648    3   0   8   6   1649.54   1838.09    287.70 o
      1648    2   0 -16  -6   1649.54   1838.09    287.70 o
      1648    1   0  16   6   1649.54   1838.09    287.70 o
      1649    4  -2  -8   6  72592.60  69048.20   4387.44 o
      1649    3   2   8   6  72592.60  69048.20   4387.44 o
      1649    2  -2 -16  -6  72592.60  69048.20   4387.44 o
      1649    1   2  16   6  72592.60  69048.20   4387.44 o
      1650    4   2  -8  -6  72603.30  64493.00   4355.47 o
      1650    3  -2   8  -6  72603.30  64493.00   4355.47 o
      1650    2   2 -16   6  72603.30  64493.00   4355.47 o
      1650    1  -2  16  -6  72603.30  64493.00   4355.47 o
      1651    4  -4  -8   6   1149.03   1710.22    487.49 o
      1651    3   4   8   6   1149.03   1710.22    487.49 o
      1651    2  -4 -16  -6   1149.03   1710.22    487.49 o
      1651    1   4  16   6   1149.03   1710.22    487.49 o
      1652    4   4  -8  -6   1150.00   1582.36    391.59 o
      1652    3  -4   8  -6   1150.00   1582.36    391.59 o
      1652    2   4 -16   6   1150.00   1582.36    391.59 o
      1652    1  -4  16  -6   1150.00   1582.36    391.59 o
      1653    4  -6  -8   6  19875.00  17222.10   1470.47 o
      1653    3   6   8   6  19875.00  17222.10   1470.47 o
      1653    2  -6 -16  -6  19875.00  17222.10   1470.47 o
      1653    1   6  16   6  19875.00  17222.10   1470.47 o
      1654    4  -8  -8   6    609.98    759.21    503.48 <
      1654    3   8   8   6    609.98    759.21    503.48 <
      1654    2  -8 -16  -6    609.98    759.21    503.48 <
      1654    1   8  16   6    609.98    759.21    503.48 <
      1655    4 -10  -8   6  12778.70   9446.18   1062.90 o
      1655    3  10   8   6  12778.70   9446.18   1062.90 o
      1655    2 -10 -16  -6  12778.70   9446.18   1062.90 o
      1655    1  10  16   6  12778.70   9446.18   1062.90 o
      1656    4 -12  -8   6   8198.86   6025.74    783.19 o
      1656    3  12   8   6   8198.86   6025.74    783.19 o
      1656    2 -12 -16  -6   8198.86   6025.74    783.19 o
      1656    1  12  16   6   8198.86   6025.74    783.19 o
      1657    4 -14  -9  -6   8013.62   6760.97    527.45 o
      1657    3  14   9  -6   8013.62   6760.97    527.45 o
      1657    2 -14 -18   6   8013.62   6760.97    527.45 o
      1657    1  14  18  -6   8013.62   6760.97    527.45 o
      1658    4 -12  -9  -6   1815.60   1798.13    351.63 o
      1658    3  12   9  -6   1815.60   1798.13    351.63 o
      1658    2 -12 -18   6   1815.60   1798.13    351.63 o
      1658    1  12  18  -6   1815.60   1798.13    351.63 o
      1659    4 -10  -9  -6   9470.80   8087.59    567.41 o
      1659    3  10   9  -6   9470.80   8087.59    567.41 o
      1659    2 -10 -18   6   9470.80   8087.59    567.41 o
      1659    1  10  18  -6   9470.80   8087.59    567.41 o
      1660    4   8  -9   6   1368.31    879.09    607.37 <
      1660    3  -8   9   6   1368.31    879.09    607.37 <
      1660    2   8 -18  -6   1368.31    879.09    607.37 <
      1660    1  -8  18   6   1368.31    879.09    607.37 <
      1661    4  -8  -9  -6   1370.48   1654.28    295.69 o
      1661    3   8   9  -6   1370.48   1654.28    295.69 o
      1661    2  -8 -18   6   1370.48   1654.28    295.69 o
      1661    1   8  18  -6   1370.48   1654.28    295.69 o
      1662    4   6  -9   6  14259.20  13785.70   1254.70 o
      1662    3  -6   9   6  14259.20  13785.70   1254.70 o
      1662    2   6 -18  -6  14259.20  13785.70   1254.70 o
      1662    1  -6  18   6  14259.20  13785.70   1254.70 o
      1663    4  -6  -9  -6  14255.70  15088.30   1046.91 o
      1663    3   6   9  -6  14255.70  15088.30   1046.91 o
      1663    2  -6 -18   6  14255.70  15088.30   1046.91 o
      1663    1   6  18  -6  14255.70  15088.30   1046.91 o
      1664    4   4  -9   6   1019.96    503.48    335.65 <
      1664    3  -4   9   6   1019.96    503.48    335.65 <
      1664    2   4 -18  -6   1019.96    503.48    335.65 <
      1664    1  -4  18   6   1019.96    503.48    335.65 <
      1665    4  -4  -9  -6   1022.57    831.14    335.65 <
      1665    3   4   9  -6   1022.57    831.14    335.65 <
      1665    2  -4 -18   6   1022.57    831.14    335.65 <
      1665    1   4  18  -6   1022.57    831.14    335.65 <
      1666    4   2  -9   6  70100.30  70271.00   4371.46 o
      1666    3  -2   9   6  70100.30  70271.00   4371.46 o
      1666    2   2 -18  -6  70100.30  70271.00   4371.46 o
      1666    1  -2  18   6  70100.30  70271.00   4371.46 o
      1667    4  -2  -9  -6  70085.70  71245.90   4315.51 o
      1667    3   2   9  -6  70085.70  71245.90   4315.51 o
      1667    2  -2 -18   6  70085.70  71245.90   4315.51 o
      1667    1   2  18  -6  70085.70  71245.90   4315.51 o
      1668    4   0  -9   6   3844.91   4731.08    375.61 o
      1668    3   0   9   6   3844.91   4731.08    375.61 o
      1668    2   0 -18  -6   3844.91   4731.08    375.61 o
      1668    1   0  18   6   3844.91   4731.08    375.61 o
      1669    4  -2  -9   6  69123.30  65428.00   4355.47 o
      1669    3   2   9   6  69123.30  65428.00   4355.47 o
      1669    2  -2 -18  -6  69123.30  65428.00   4355.47 o
      1669    1   2  18   6  69123.30  65428.00   4355.47 o
      1670    4   2  -9  -6  69137.90  66930.40   4331.50 o
      1670    3  -2   9  -6  69137.90  66930.40   4331.50 o
      1670    2   2 -18   6  69137.90  66930.40   4331.50 o
      1670    1  -2  18  -6  69137.90  66930.40   4331.50 o
      1671    4  -4  -9   6    953.65    807.16    471.51 <
      1671    3   4   9   6    953.65    807.16    471.51 <
      1671    2  -4 -18  -6    953.65    807.16    471.51 <
      1671    1   4  18   6    953.65    807.16    471.51 <
      1672    4   4  -9  -6    951.03   1126.83    391.59 <
      1672    3  -4   9  -6    951.03   1126.83    391.59 <
      1672    2   4 -18   6    951.03   1126.83    391.59 <
      1672    1  -4  18  -6    951.03   1126.83    391.59 <
      1673    4  -6  -9   6  13312.10  13913.50   1142.81 o
      1673    3   6   9   6  13312.10  13913.50   1142.81 o
      1673    2  -6 -18  -6  13312.10  13913.50   1142.81 o
      1673    1   6  18   6  13312.10  13913.50   1142.81 o
      1674    4  -8  -9   6   1492.62   1494.45    567.41 <
      1674    3   8   9   6   1492.62   1494.45    567.41 <
      1674    2  -8 -18  -6   1492.62   1494.45    567.41 <
      1674    1   8  18   6   1492.62   1494.45    567.41 <
      1675    4 -10  -9   6   8947.44   8575.09    839.13 o
      1675    3  10   9   6   8947.44   8575.09    839.13 o
      1675    2 -10 -18  -6   8947.44   8575.09    839.13 o
      1675    1  10  18   6   8947.44   8575.09    839.13 o
      1676    4 -12  -9   6   1732.26   2421.48    591.39 o
      1676    3  12   9   6   1732.26   2421.48    591.39 o
      1676    2 -12 -18  -6   1732.26   2421.48    591.39 o
      1676    1  12  18   6   1732.26   2421.48    591.39 o
      1677    4 -14 -10  -6   3525.61   2589.31    415.57 o
      1677    3  14  10  -6   3525.61   2589.31    415.57 o
      1677    2 -14 -20   6   3525.61   2589.31    415.57 o
      1677    1  14  20  -6   3525.61   2589.31    415.57 o
      1678    4 -12 -10  -6   2551.61   1846.08    359.63 o
      1678    3  12  10  -6   2551.61   1846.08    359.63 o
      1678    2 -12 -20   6   2551.61   1846.08    359.63 o
      1678    1  12  20  -6   2551.61   1846.08    359.63 o
      1679    4 -10 -10  -6   3404.58   3092.79    383.60 o
      1679    3  10  10  -6   3404.58   3092.79    383.60 o
      1679    2 -10 -20   6   3404.58   3092.79    383.60 o
      1679    1  10  20  -6   3404.58   3092.79    383.60 o
      1680    4   8 -10   6   4553.57   2549.35    703.27 o
      1680    3  -8  10   6   4553.57   2549.35    703.27 o
      1680    2   8 -20  -6   4553.57   2549.35    703.27 o
      1680    1  -8  20   6   4553.57   2549.35    703.27 o
      1681    4  -8 -10  -6   4552.96   4211.62    375.61 o
      1681    3   8  10  -6   4552.96   4211.62    375.61 o
      1681    2  -8 -20   6   4552.96   4211.62    375.61 o
      1681    1   8  20  -6   4552.96   4211.62    375.61 o
      1682    4   6 -10   6  10659.00   9062.58    959.00 o
      1682    3  -6  10   6  10659.00   9062.58    959.00 o
      1682    2   6 -20  -6  10659.00   9062.58    959.00 o
      1682    1  -6  20   6  10659.00   9062.58    959.00 o
      1683    4  -6 -10  -6  10670.80  10381.20    783.19 o
      1683    3   6  10  -6  10670.80  10381.20    783.19 o
      1683    2  -6 -20   6  10670.80  10381.20    783.19 o
      1683    1   6  20  -6  10670.80  10381.20    783.19 o
      1684    4   4 -10   6  10875.20  10916.70    687.29 o
      1684    3  -4  10   6  10875.20  10916.70    687.29 o
      1684    2   4 -20  -6  10875.20  10916.70    687.29 o
      1684    1  -4  20   6  10875.20  10916.70    687.29 o
      1685    4  -4 -10  -6  10879.80  11627.90    879.09 o
      1685    3   4  10  -6  10879.80  11627.90    879.09 o
      1685    2  -4 -20   6  10879.80  11627.90    879.09 o
      1685    1   4  20  -6  10879.80  11627.90    879.09 o
      1686    4   2 -10   6  10037.20   8926.72    559.42 o
      1686    3  -2  10   6  10037.20   8926.72    559.42 o
      1686    2   2 -20  -6  10037.20   8926.72    559.42 o
      1686    1  -2  20   6  10037.20   8926.72    559.42 o
      1687    4  -2 -10  -6  10040.90   9222.41    767.20 o
      1687    3   2  10  -6  10040.90   9222.41    767.20 o
      1687    2  -2 -20   6  10040.90   9222.41    767.20 o
      1687    1   2  20  -6  10040.90   9222.41    767.20 o
      1688    4   0 -10   6  38317.60  37728.80   1750.18 o
      1688    3   0  10   6  38317.60  37728.80   1750.18 o
      1688    2   0 -20  -6  38317.60  37728.80   1750.18 o
      1688    1   0  20   6  38317.60  37728.80   1750.18 o
      1689    4  -2 -10   6  10330.90   8718.94    919.04 o
      1689    3   2  10   6  10330.90   8718.94    919.04 o
      1689    2  -2 -20  -6  10330.90   8718.94    919.04 o
      1689    1   2  20   6  10330.90   8718.94    919.04 o
      1690    4   2 -10  -6  10327.20  10197.40    831.14 o
      1690    3  -2  10  -6  10327.20  10197.40    831.14 o
      1690    2   2 -20   6  10327.20  10197.40    831.14 o
      1690    1  -2  20  -6  10327.20  10197.40    831.14 o
      1691    4  -4 -10   6  10546.10   9965.64    990.97 o
      1691    3   4  10   6  10546.10   9965.64    990.97 o
      1691    2  -4 -20  -6  10546.10   9965.64    990.97 o
      1691    1   4  20   6  10546.10   9965.64    990.97 o
      1692    4   4 -10  -6  10541.50  10732.80    895.07 o
      1692    3  -4  10  -6  10541.50  10732.80    895.07 o
      1692    2   4 -20   6  10541.50  10732.80    895.07 o
      1692    1  -4  20  -6  10541.50  10732.80    895.07 o
      1693    4  -6 -10   6  11353.20   9286.35    943.02 o
      1693    3   6  10   6  11353.20   9286.35    943.02 o
      1693    2  -6 -20  -6  11353.20   9286.35    943.02 o
      1693    1   6  20   6  11353.20   9286.35    943.02 o
      1694    4  -8 -10   6   4282.13   3804.05    639.34 o
      1694    3   8  10   6   4282.13   3804.05    639.34 o
      1694    2  -8 -20  -6   4282.13   3804.05    639.34 o
      1694    1   8  20   6   4282.13   3804.05    639.34 o
      1695    4 -10 -10   6   3491.01   2421.48    599.38 o
      1695    3  10  10   6   3491.01   2421.48    599.38 o
      1695    2 -10 -20  -6   3491.01   2421.48    599.38 o
      1695    1  10  20   6   3491.01   2421.48    599.38 o
      1696    4 -12 -10   6   2498.59   2013.91    591.39 o
      1696    3  12  10   6   2498.59   2013.91    591.39 o
      1696    2 -12 -20  -6   2498.59   2013.91    591.39 o
      1696    1  12  20   6   2498.59   2013.91    591.39 o
      1697    4 -12 -11  -6   3265.59   2197.72    423.56 o
      1697    3  12  11  -6   3265.59   2197.72    423.56 o
      1697    2 -12 -22   6   3265.59   2197.72    423.56 o
      1697    1  12  22  -6   3265.59   2197.72    423.56 o
      1698    4 -10 -11  -6    897.68    775.19    343.64 <
      1698    3  10  11  -6    897.68    775.19    343.64 <
      1698    2 -10 -22   6    897.68    775.19    343.64 <
      1698    1  10  22  -6    897.68    775.19    343.64 <
      1699    4   8 -11   6  12333.10   8463.20    998.96 o
      1699    3  -8  11   6  12333.10   8463.20    998.96 o
      1699    2   8 -22  -6  12333.10   8463.20    998.96 o
      1699    1  -8  22   6  12333.10   8463.20    998.96 o
      1700    4  -8 -11  -6  12329.20  11907.60    679.29 o
      1700    3   8  11  -6  12329.20  11907.60    679.29 o
      1700    2  -8 -22   6  12329.20  11907.60    679.29 o
      1700    1   8  22  -6  12329.20  11907.60    679.29 o
      1701    4   6 -11   6   7664.88   6449.30    871.09 o
      1701    3  -6  11   6   7664.88   6449.30    871.09 o
      1701    2   6 -22  -6   7664.88   6449.30    871.09 o
      1701    1  -6  22   6   7664.88   6449.30    871.09 o
      1702    4  -6 -11  -6   7671.42   7472.23    663.31 o
      1702    3   6  11  -6   7671.42   7472.23    663.31 o
      1702    2  -6 -22   6   7671.42   7472.23    663.31 o
      1702    1   6  22  -6   7671.42   7472.23    663.31 o
      1703    4   4 -11   6  24469.30  22472.60   1750.18 o
      1703    3  -4  11   6  24469.30  22472.60   1750.18 o
      1703    2   4 -22  -6  24469.30  22472.60   1750.18 o
      1703    1  -4  22   6  24469.30  22472.60   1750.18 o
      1704    4  -4 -11  -6  24456.30  23903.20   1590.35 o
      1704    3   4  11  -6  24456.30  23903.20   1590.35 o
      1704    2  -4 -22   6  24456.30  23903.20   1590.35 o
      1704    1   4  22  -6  24456.30  23903.20   1590.35 o
      1705    4   2 -11   6   6220.00   5642.14    479.50 o
      1705    3  -2  11   6   6220.00   5642.14    479.50 o
      1705    2   2 -22  -6   6220.00   5642.14    479.50 o
      1705    1  -2  22   6   6220.00   5642.14    479.50 o
      1706    4  -2 -11  -6   6221.21   7272.44    607.37 o
      1706    3   2  11  -6   6221.21   7272.44    607.37 o
      1706    2  -2 -22   6   6221.21   7272.44    607.37 o
      1706    1   2  22  -6   6221.21   7272.44    607.37 o
      1707    4   0 -11   6  29925.60  27962.90   1094.86 o
      1707    3   0  11   6  29925.60  27962.90   1094.86 o
      1707    2   0 -22  -6  29925.60  27962.90   1094.86 o
      1707    1   0  22   6  29925.60  27962.90   1094.86 o
      1708    4  -2 -11   6   6058.78   6009.75    719.25 o
      1708    3   2  11   6   6058.78   6009.75    719.25 o
      1708    2  -2 -22  -6   6058.78   6009.75    719.25 o
      1708    1   2  22   6   6058.78   6009.75    719.25 o
      1709    4   2 -11  -6   6057.56   8063.62    663.31 o
      1709    3  -2  11  -6   6057.56   8063.62    663.31 o
      1709    2   2 -22   6   6057.56   8063.62    663.31 o
      1709    1  -2  22  -6   6057.56   8063.62    663.31 o
      1710    4  -4 -11   6  25672.00  22496.60   1654.28 o
      1710    3   4  11   6  25672.00  22496.60   1654.28 o
      1710    2  -4 -22  -6  25672.00  22496.60   1654.28 o
      1710    1   4  22   6  25672.00  22496.60   1654.28 o
      1711    4   4 -11  -6  25684.90  23775.30   1598.34 o
      1711    3  -4  11  -6  25684.90  23775.30   1598.34 o
      1711    2   4 -22   6  25684.90  23775.30   1598.34 o
      1711    1  -4  22  -6  25684.90  23775.30   1598.34 o
      1712    4  -6 -11   6   7212.21   6984.74    735.24 o
      1712    3   6  11   6   7212.21   6984.74    735.24 o
      1712    2  -6 -22  -6   7212.21   6984.74    735.24 o
      1712    1   6  22   6   7212.21   6984.74    735.24 o
      1713    4  -8 -11   6  13234.00  11588.00   1006.95 o
      1713    3   8  11   6  13234.00  11588.00   1006.95 o
      1713    2  -8 -22  -6  13234.00  11588.00   1006.95 o
      1713    1   8  22   6  13234.00  11588.00   1006.95 o
      1714    4 -10 -11   6    927.17   1262.69    591.39 <
      1714    3  10  11   6    927.17   1262.69    591.39 <
      1714    2 -10 -22  -6    927.17   1262.69    591.39 <
      1714    1  10  22   6    927.17   1262.69    591.39 <
      1715    4 -12 -11   6   3125.67   2892.99    631.34 o
      1715    3  12  11   6   3125.67   2892.99    631.34 o
      1715    2 -12 -22  -6   3125.67   2892.99    631.34 o
      1715    1  12  22   6   3125.67   2892.99    631.34 o
      1716    4 -12 -12  -6   7479.56   6329.42    495.48 o
      1716    3  12  12  -6   7479.56   6329.42    495.48 o
      1716    2 -12 -24   6   7479.56   6329.42    495.48 o
      1716    1  12  24  -6   7479.56   6329.42    495.48 o
      1717    4 -10 -12  -6    589.69   1366.58    375.61 o
      1717    3  10  12  -6    589.69   1366.58    375.61 o
      1717    2 -10 -24   6    589.69   1366.58    375.61 o
      1717    1  10  24  -6    589.69   1366.58    375.61 o
      1718    4   8 -12   6  10002.80   7224.49    887.08 o
      1718    3  -8  12   6  10002.80   7224.49    887.08 o
      1718    2   8 -24  -6  10002.80   7224.49    887.08 o
      1718    1  -8  24   6  10002.80   7224.49    887.08 o
      1719    4  -8 -12  -6  10010.60  10229.40    887.08 o
      1719    3   8  12  -6  10010.60  10229.40    887.08 o
      1719    2  -8 -24   6  10010.60  10229.40    887.08 o
      1719    1   8  24  -6  10010.60  10229.40    887.08 o
      1720    4   6 -12   6   3290.27   2333.57    727.24 o
      1720    3  -6  12   6   3290.27   2333.57    727.24 o
      1720    2   6 -24  -6   3290.27   2333.57    727.24 o
      1720    1  -6  24   6   3290.27   2333.57    727.24 o
      1721    4  -6 -12  -6   3288.36   3460.40    471.51 o
      1721    3   6  12  -6   3288.36   3460.40    471.51 o
      1721    2  -6 -24   6   3288.36   3460.40    471.51 o
      1721    1   6  24  -6   3288.36   3460.40    471.51 o
      1722    4   4 -12   6  13042.80  11923.60   1150.80 o
      1722    3  -4  12   6  13042.80  11923.60   1150.80 o
      1722    2   4 -24  -6  13042.80  11923.60   1150.80 o
      1722    1  -4  24   6  13042.80  11923.60   1150.80 o
      1723    4  -4 -12  -6  13044.50  14984.40   1022.94 o
      1723    3   4  12  -6  13044.50  14984.40   1022.94 o
      1723    2  -4 -24   6  13044.50  14984.40   1022.94 o
      1723    1   4  24  -6  13044.50  14984.40   1022.94 o
      1724    4   2 -12   6    688.44   -447.54    575.40 <
      1724    3  -2  12   6    688.44   -447.54    575.40 <
      1724    2   2 -24  -6    688.44   -447.54    575.40 <
      1724    1  -2  24   6    688.44   -447.54    575.40 <
      1725    4  -2 -12  -6    689.60    479.50    431.55 <
      1725    3   2  12  -6    689.60    479.50    431.55 <
      1725    2  -2 -24   6    689.60    479.50    431.55 <
      1725    1   2  24  -6    689.60    479.50    431.55 <
      1726    4   0 -12   6  13987.50  13346.10    823.14 o
      1726    3   0  12   6  13987.50  13346.10    823.14 o
      1726    2   0 -24  -6  13987.50  13346.10    823.14 o
      1726    1   0  24   6  13987.50  13346.10    823.14 o
      1727    4  -2 -12   6    678.41     15.98    591.39 <
      1727    3   2  12   6    678.41     15.98    591.39 <
      1727    2  -2 -24  -6    678.41     15.98    591.39 <
      1727    1   2  24   6    678.41     15.98    591.39 <
      1728    4   2 -12  -6    677.25    559.42    447.54 <
      1728    3  -2  12  -6    677.25    559.42    447.54 <
      1728    2   2 -24   6    677.25    559.42    447.54 <
      1728    1  -2  24  -6    677.25    559.42    447.54 <
      1729    4  -4 -12   6  12386.40  12634.90    767.20 o
      1729    3   4  12   6  12386.40  12634.90    767.20 o
      1729    2  -4 -24  -6  12386.40  12634.90    767.20 o
      1729    1   4  24   6  12386.40  12634.90    767.20 o
      1730    4   4 -12  -6  12384.60  12826.70   1054.90 o
      1730    3  -4  12  -6  12384.60  12826.70   1054.90 o
      1730    2   4 -24   6  12384.60  12826.70   1054.90 o
      1730    1  -4  24  -6  12384.60  12826.70   1054.90 o
      1731    4  -6 -12   6   3537.19   3084.79    623.35 o
      1731    3   6  12   6   3537.19   3084.79    623.35 o
      1731    2  -6 -24  -6   3537.19   3084.79    623.35 o
      1731    1   6  24   6   3537.19   3084.79    623.35 o
      1732    4  -8 -12   6   9338.67   8023.66    855.11 o
      1732    3   8  12   6   9338.67   8023.66    855.11 o
      1732    2  -8 -24  -6   9338.67   8023.66    855.11 o
      1732    1   8  24   6   9338.67   8023.66    855.11 o
      1733    4 -10 -12   6    624.40    887.08    615.36 <
      1733    3  10  12   6    624.40    887.08    615.36 <
      1733    2 -10 -24  -6    624.40    887.08    615.36 <
      1733    1  10  24   6    624.40    887.08    615.36 <
      1734    4 -12 -12   6   7018.75   5873.89    799.17 o
      1734    3  12  12   6   7018.75   5873.89    799.17 o
      1734    2 -12 -24  -6   7018.75   5873.89    799.17 o
      1734    1  12  24   6   7018.75   5873.89    799.17 o
      1735    4 -12 -13  -6  17483.90  12970.50    839.13 o
      1735    3  12  13  -6  17483.90  12970.50    839.13 o
      1735    2 -12 -26   6  17483.90  12970.50    839.13 o
      1735    1  12  26  -6  17483.90  12970.50    839.13 o
      1736    4 -10 -13  -6     70.06   -119.88    327.66 <
      1736    3  10  13  -6     70.06   -119.88    327.66 <
      1736    2 -10 -26   6     70.06   -119.88    327.66 <
      1736    1  10  26  -6     70.06   -119.88    327.66 <
      1737    4   8 -13   6  10594.30   8623.04    951.01 o
      1737    3  -8  13   6  10594.30   8623.04    951.01 o
      1737    2   8 -26  -6  10594.30   8623.04    951.01 o
      1737    1  -8  26   6  10594.30   8623.04    951.01 o
      1738    4  -8 -13  -6  10593.40  10173.40    903.06 o
      1738    3   8  13  -6  10593.40  10173.40    903.06 o
      1738    2  -8 -26   6  10593.40  10173.40    903.06 o
      1738    1   8  26  -6  10593.40  10173.40    903.06 o
      1739    4   6 -13   6    232.79     87.91    687.29 <
      1739    3  -6  13   6    232.79     87.91    687.29 <
      1739    2   6 -26  -6    232.79     87.91    687.29 <
      1739    1  -6  26   6    232.79     87.91    687.29 <
      1740    4  -6 -13  -6    232.13    215.78    463.52 <
      1740    3   6  13  -6    232.13    215.78    463.52 <
      1740    2  -6 -26   6    232.13    215.78    463.52 <
      1740    1   6  26  -6    232.13    215.78    463.52 <
      1741    4   4 -13   6  28783.10  25837.10   2069.85 o
      1741    3  -4  13   6  28783.10  25837.10   2069.85 o
      1741    2   4 -26  -6  28783.10  25837.10   2069.85 o
      1741    1  -4  26   6  28783.10  25837.10   2069.85 o
      1742    4  -4 -13  -6  28773.20  28538.30   1933.99 o
      1742    3   4  13  -6  28773.20  28538.30   1933.99 o
      1742    2  -4 -26   6  28773.20  28538.30   1933.99 o
      1742    1   4  26  -6  28773.20  28538.30   1933.99 o
      1743    4   2 -13   6   1940.76   1006.95    679.29 <
      1743    3  -2  13   6   1940.76   1006.95    679.29 <
      1743    2   2 -26  -6   1940.76   1006.95    679.29 <
      1743    1  -2  26   6   1940.76   1006.95    679.29 <
      1744    4  -2 -13  -6   1940.47   2445.46    543.43 o
      1744    3   2  13  -6   1940.47   2445.46    543.43 o
      1744    2  -2 -26   6   1940.47   2445.46    543.43 o
      1744    1   2  26  -6   1940.47   2445.46    543.43 o
      1745    4   0 -13   6  37312.90  36290.30   1734.20 o
      1745    3   0  13   6  37312.90  36290.30   1734.20 o
      1745    2   0 -26  -6  37312.90  36290.30   1734.20 o
      1745    1   0  26   6  37312.90  36290.30   1734.20 o
      1746    4  -2 -13   6   1931.02   1894.03    639.34 <
      1746    3   2  13   6   1931.02   1894.03    639.34 <
      1746    2  -2 -26  -6   1931.02   1894.03    639.34 <
      1746    1   2  26   6   1931.02   1894.03    639.34 <
      1747    4   2 -13  -6   1931.30   2565.33    503.48 o
      1747    3  -2  13  -6   1931.30   2565.33    503.48 o
      1747    2   2 -26   6   1931.30   2565.33    503.48 o
      1747    1  -2  26  -6   1931.30   2565.33    503.48 o
      1748    4  -4 -13   6  29684.50  29841.00   1390.55 o
      1748    3   4  13   6  29684.50  29841.00   1390.55 o
      1748    2  -4 -26  -6  29684.50  29841.00   1390.55 o
      1748    1   4  26   6  29684.50  29841.00   1390.55 o
      1749    4   4 -13  -6  29694.30  27939.00   1949.97 o
      1749    3  -4  13  -6  29694.30  27939.00   1949.97 o
      1749    2   4 -26   6  29694.30  27939.00   1949.97 o
      1749    1  -4  26  -6  29694.30  27939.00   1949.97 o
      1750    4  -6 -13   6    255.98   -135.86    359.63 <
      1750    3   6  13   6    255.98   -135.86    359.63 <
      1750    2  -6 -26  -6    255.98   -135.86    359.63 <
      1750    1   6  26   6    255.98   -135.86    359.63 <
      1751    4  -8 -13   6  11375.40   9861.75    974.99 o
      1751    3   8  13   6  11375.40   9861.75    974.99 o
      1751    2  -8 -26  -6  11375.40   9861.75    974.99 o
      1751    1   8  26   6  11375.40   9861.75    974.99 o
      1752    4 -10 -13   6     73.41  -1062.90    583.39 <
      1752    3  10  13   6     73.41  -1062.90    583.39 <
      1752    2 -10 -26  -6     73.41  -1062.90    583.39 <
      1752    1  10  26   6     73.41  -1062.90    583.39 <
      1753    4 -12 -13   6  18478.90  12754.70   1222.73 o
      1753    3  12  13   6  18478.90  12754.70   1222.73 o
      1753    2 -12 -26  -6  18478.90  12754.70   1222.73 o
      1753    1  12  26   6  18478.90  12754.70   1222.73 o
      1754    4 -10 -14  -6    706.89    575.40    407.58 <
      1754    3  10  14  -6    706.89    575.40    407.58 <
      1754    2 -10 -28   6    706.89    575.40    407.58 <
      1754    1  10  28  -6    706.89    575.40    407.58 <
      1755    4   8 -14   6  13464.00  11747.80   1094.86 o
      1755    3  -8  14   6  13464.00  11747.80   1094.86 o
      1755    2   8 -28  -6  13464.00  11747.80   1094.86 o
      1755    1  -8  28   6  13464.00  11747.80   1094.86 o
      1756    4  -8 -14  -6  13453.50  13314.20    998.96 o
      1756    3   8  14  -6  13453.50  13314.20    998.96 o
      1756    2  -8 -28   6  13453.50  13314.20    998.96 o
      1756    1   8  28  -6  13453.50  13314.20    998.96 o
      1757    4   6 -14   6   3009.40   3412.45    791.18 o
      1757    3  -6  14   6   3009.40   3412.45    791.18 o
      1757    2   6 -28  -6   3009.40   3412.45    791.18 o
      1757    1  -6  28   6   3009.40   3412.45    791.18 o
      1758    4  -6 -14  -6   3012.75   3468.40    599.38 o
      1758    3   6  14  -6   3012.75   3468.40    599.38 o
      1758    2  -6 -28   6   3012.75   3468.40    599.38 o
      1758    1   6  28  -6   3012.75   3468.40    599.38 o
      1759    4   4 -14   6  12799.60  11244.30   1086.87 o
      1759    3  -4  14   6  12799.60  11244.30   1086.87 o
      1759    2   4 -28  -6  12799.60  11244.30   1086.87 o
      1759    1  -4  28   6  12799.60  11244.30   1086.87 o
      1760    4  -4 -14  -6  12792.30  11284.30    998.96 o
      1760    3   4  14  -6  12792.30  11284.30    998.96 o
      1760    2  -4 -28   6  12792.30  11284.30    998.96 o
      1760    1   4  28  -6  12792.30  11284.30    998.96 o
      1761    4   2 -14   6   1677.52   1118.84    727.24 <
      1761    3  -2  14   6   1677.52   1118.84    727.24 <
      1761    2   2 -28  -6   1677.52   1118.84    727.24 <
      1761    1  -2  28   6   1677.52   1118.84    727.24 <
      1762    4  -2 -14  -6   1674.48   2869.02    599.38 o
      1762    3   2  14  -6   1674.48   2869.02    599.38 o
      1762    2  -2 -28   6   1674.48   2869.02    599.38 o
      1762    1   2  28  -6   1674.48   2869.02    599.38 o
      1763    4   0 -14   6    943.49    703.27    431.55 <
      1763    3   0  14   6    943.49    703.27    431.55 <
      1763    2   0 -28  -6    943.49    703.27    431.55 <
      1763    1   0  28   6    943.49    703.27    431.55 <
      1764    4  -2 -14   6   1765.29    719.25    663.31 <
      1764    3   2  14   6   1765.29    719.25    663.31 <
      1764    2  -2 -28  -6   1765.29    719.25    663.31 <
      1764    1   2  28   6   1765.29    719.25    663.31 <
      1765    4   2 -14  -6   1768.34   2741.15    527.45 o
      1765    3  -2  14  -6   1768.34   2741.15    527.45 o
      1765    2   2 -28   6   1768.34   2741.15    527.45 o
      1765    1  -2  28  -6   1768.34   2741.15    527.45 o
      1766    4  -4 -14   6  12111.60  10828.70   1030.93 o
      1766    3   4  14   6  12111.60  10828.70   1030.93 o
      1766    2  -4 -28  -6  12111.60  10828.70   1030.93 o
      1766    1   4  28   6  12111.60  10828.70   1030.93 o
      1767    4   4 -14  -6  12118.80  10405.20   1030.93 o
      1767    3  -4  14  -6  12118.80  10405.20   1030.93 o
      1767    2   4 -28   6  12118.80  10405.20   1030.93 o
      1767    1  -4  28  -6  12118.80  10405.20   1030.93 o
      1768    4  -6 -14   6   3195.70   3356.51    455.53 o
      1768    3   6  14   6   3195.70   3356.51    455.53 o
      1768    2  -6 -28  -6   3195.70   3356.51    455.53 o
      1768    1   6  28   6   3195.70   3356.51    455.53 o
      1769    4  -8 -14   6  12700.30  11300.30    791.18 o
      1769    3   8  14   6  12700.30  11300.30    791.18 o
      1769    2  -8 -28  -6  12700.30  11300.30    791.18 o
      1769    1   8  28   6  12700.30  11300.30    791.18 o
      1770    4 -10 -14   6    705.03   1246.70    671.30 <
      1770    3  10  14   6    705.03   1246.70    671.30 <
      1770    2 -10 -28  -6    705.03   1246.70    671.30 <
      1770    1  10  28   6    705.03   1246.70    671.30 <
      1771    4  10 -15   6   2519.40   2996.89    735.24 o
      1771    3 -10  15   6   2519.40   2996.89    735.24 o
      1771    2  10 -30  -6   2519.40   2996.89    735.24 o
      1771    1 -10  30   6   2519.40   2996.89    735.24 o
      1772    4 -10 -15  -6   2523.16   2445.46    447.54 o
      1772    3  10  15  -6   2523.16   2445.46    447.54 o
      1772    2 -10 -30   6   2523.16   2445.46    447.54 o
      1772    1  10  30  -6   2523.16   2445.46    447.54 o
      1773    4   8 -15   6   5109.28   3796.05    791.18 o
      1773    3  -8  15   6   5109.28   3796.05    791.18 o
      1773    2   8 -30  -6   5109.28   3796.05    791.18 o
      1773    1  -8  30   6   5109.28   3796.05    791.18 o
      1774    4  -8 -15  -6   5105.38   4595.22    703.27 o
      1774    3   8  15  -6   5105.38   4595.22    703.27 o
      1774    2  -8 -30   6   5105.38   4595.22    703.27 o
      1774    1   8  30  -6   5105.38   4595.22    703.27 o
      1775    4   6 -15   6  15722.20  14361.10   1374.57 o
      1775    3  -6  15   6  15722.20  14361.10   1374.57 o
      1775    2   6 -30  -6  15722.20  14361.10   1374.57 o
      1775    1  -6  30   6  15722.20  14361.10   1374.57 o
      1776    4  -6 -15  -6  15719.80  14544.90   1190.76 o
      1776    3   6  15  -6  15719.80  14544.90   1190.76 o
      1776    2  -6 -30   6  15719.80  14544.90   1190.76 o
      1776    1   6  30  -6  15719.80  14544.90   1190.76 o
      1777    4   4 -15   6  10010.90  10005.60   1054.90 o
      1777    3  -4  15   6  10010.90  10005.60   1054.90 o
      1777    2   4 -30  -6  10010.90  10005.60   1054.90 o
      1777    1  -4  30   6  10010.90  10005.60   1054.90 o
      1778    4  -4 -15  -6  10013.50  10453.10    982.98 o
      1778    3   4  15  -6  10013.50  10453.10    982.98 o
      1778    2  -4 -30   6  10013.50  10453.10    982.98 o
      1778    1   4  30  -6  10013.50  10453.10    982.98 o
      1779    4   2 -15   6   9358.39   9158.48    998.96 o
      1779    3  -2  15   6   9358.39   9158.48    998.96 o
      1779    2   2 -30  -6   9358.39   9158.48    998.96 o
      1779    1  -2  30   6   9358.39   9158.48    998.96 o
      1780    4  -2 -15  -6   9354.94   9614.01    935.03 o
      1780    3   2  15  -6   9354.94   9614.01    935.03 o
      1780    2  -2 -30   6   9354.94   9614.01    935.03 o
      1780    1   2  30  -6   9354.94   9614.01    935.03 o
      1781    4   0 -15   6    688.99   -303.68    431.55 <
      1781    3   0  15   6    688.99   -303.68    431.55 <
      1781    2   0 -30  -6    688.99   -303.68    431.55 <
      1781    1   0  30   6    688.99   -303.68    431.55 <
      1782    4  -2 -15   6   9208.40   7360.35    927.04 o
      1782    3   2  15   6   9208.40   7360.35    927.04 o
      1782    2  -2 -30  -6   9208.40   7360.35    927.04 o
      1782    1   2  30   6   9208.40   7360.35    927.04 o
      1783    4   2 -15  -6   9211.86   9182.46    831.14 o
      1783    3  -2  15  -6   9211.86   9182.46    831.14 o
      1783    2   2 -30   6   9211.86   9182.46    831.14 o
      1783    1  -2  30  -6   9211.86   9182.46    831.14 o
      1784    4  -4 -15   6  10415.40   8599.06    982.98 o
      1784    3   4  15   6  10415.40   8599.06    982.98 o
      1784    2  -4 -30  -6  10415.40   8599.06    982.98 o
      1784    1   4  30   6  10415.40   8599.06    982.98 o
      1785    4   4 -15  -6  10412.80   9094.55    887.08 o
      1785    3  -4  15  -6  10412.80   9094.55    887.08 o
      1785    2   4 -30   6  10412.80   9094.55    887.08 o
      1785    1  -4  30  -6  10412.80   9094.55    887.08 o
      1786    4  -6 -15   6  14853.80  13106.40    879.09 o
      1786    3   6  15   6  14853.80  13106.40    879.09 o
      1786    2  -6 -30  -6  14853.80  13106.40    879.09 o
      1786    1   6  30   6  14853.80  13106.40    879.09 o
      1787    4  -8 -15   6   5414.14   4331.50    519.46 o
      1787    3   8  15   6   5414.14   4331.50    519.46 o
      1787    2  -8 -30  -6   5414.14   4331.50    519.46 o
      1787    1   8  30   6   5414.14   4331.50    519.46 o
      1788    4 -10 -15   6   2437.59   2037.88    743.23 <
      1788    3  10  15   6   2437.59   2037.88    743.23 <
      1788    2 -10 -30  -6   2437.59   2037.88    743.23 <
      1788    1  10  30   6   2437.59   2037.88    743.23 <
      1789    4   8 -16   6    291.60   -239.75    711.26 <
      1789    3  -8  16   6    291.60   -239.75    711.26 <
      1789    2   8 -32  -6    291.60   -239.75    711.26 <
      1789    1  -8  32   6    291.60   -239.75    711.26 <
      1790    4  -8 -16  -6    291.44    751.22    607.37 <
      1790    3   8  16  -6    291.44    751.22    607.37 <
      1790    2  -8 -32   6    291.44    751.22    607.37 <
      1790    1   8  32  -6    291.44    751.22    607.37 <
      1791    4   6 -16   6  15185.20  13913.50   1430.51 o
      1791    3  -6  16   6  15185.20  13913.50   1430.51 o
      1791    2   6 -32  -6  15185.20  13913.50   1430.51 o
      1791    1  -6  32   6  15185.20  13913.50   1430.51 o
      1792    4  -6 -16  -6  15187.60  14081.40   1166.79 o
      1792    3   6  16  -6  15187.60  14081.40   1166.79 o
      1792    2  -6 -32   6  15187.60  14081.40   1166.79 o
      1792    1   6  32  -6  15187.60  14081.40   1166.79 o
      1793    4   4 -16   6   1878.38   1973.95    759.21 <
      1793    3  -4  16   6   1878.38   1973.95    759.21 <
      1793    2   4 -32  -6   1878.38   1973.95    759.21 <
      1793    1  -4  32   6   1878.38   1973.95    759.21 <
      1794    4  -4 -16  -6   1878.13   1566.37    599.38 <
      1794    3   4  16  -6   1878.13   1566.37    599.38 <
      1794    2  -4 -32   6   1878.13   1566.37    599.38 <
      1794    1   4  32  -6   1878.13   1566.37    599.38 <
      1795    4   2 -16   6  16069.10  15615.80   1414.53 o
      1795    3  -2  16   6  16069.10  15615.80   1414.53 o
      1795    2   2 -32  -6  16069.10  15615.80   1414.53 o
      1795    1  -2  32   6  16069.10  15615.80   1414.53 o
      1796    4  -2 -16  -6  16058.40  17757.50   1446.50 o
      1796    3   2  16  -6  16058.40  17757.50   1446.50 o
      1796    2  -2 -32   6  16058.40  17757.50   1446.50 o
      1796    1   2  32  -6  16058.40  17757.50   1446.50 o
      1797    4   0 -16   6   3765.64   3812.04    527.45 o
      1797    3   0  16   6   3765.64   3812.04    527.45 o
      1797    2   0 -32  -6   3765.64   3812.04    527.45 o
      1797    1   0  32   6   3765.64   3812.04    527.45 o
      1798    4  -2 -16   6  16392.70  13985.50   1430.51 o
      1798    3   2  16   6  16392.70  13985.50   1430.51 o
      1798    2  -2 -32  -6  16392.70  13985.50   1430.51 o
      1798    1   2  32   6  16392.70  13985.50   1430.51 o
      1799    4   2 -16  -6  16403.50  17901.40   1326.62 o
      1799    3  -2  16  -6  16403.50  17901.40   1326.62 o
      1799    2   2 -32   6  16403.50  17901.40   1326.62 o
      1799    1  -2  32  -6  16403.50  17901.40   1326.62 o
      1800    4  -4 -16   6   1836.08    687.29    695.28 <
      1800    3   4  16   6   1836.08    687.29    695.28 <
      1800    2  -4 -32  -6   1836.08    687.29    695.28 <
      1800    1   4  32   6   1836.08    687.29    695.28 <
      1801    4   4 -16  -6   1836.30   1878.05    623.35 o
      1801    3  -4  16  -6   1836.30   1878.05    623.35 o
      1801    2   4 -32   6   1836.30   1878.05    623.35 o
      1801    1  -4  32  -6   1836.30   1878.05    623.35 o
      1802    4  -6 -16   6  16224.20  14496.90    887.08 o
      1802    3   6  16   6  16224.20  14496.90    887.08 o
      1802    2  -6 -32  -6  16224.20  14496.90    887.08 o
      1802    1   6  32   6  16224.20  14496.90    887.08 o
      1803    4  -8 -16   6    269.15    343.64    479.50 <
      1803    3   8  16   6    269.15    343.64    479.50 <
      1803    2  -8 -32  -6    269.15    343.64    479.50 <
      1803    1   8  32   6    269.15    343.64    479.50 <
      1804    4   6 -17   6   9305.02   9198.44   1070.89 o
      1804    3  -6  17   6   9305.02   9198.44   1070.89 o
      1804    2   6 -34  -6   9305.02   9198.44   1070.89 o
      1804    1  -6  34   6   9305.02   9198.44   1070.89 o
      1805    4  -6 -17  -6   9314.03   7959.73    935.03 o
      1805    3   6  17  -6   9314.03   7959.73    935.03 o
      1805    2  -6 -34   6   9314.03   7959.73    935.03 o
      1805    1   6  34  -6   9314.03   7959.73    935.03 o
      1806    4   4 -17   6   1837.67   1518.42    815.15 <
      1806    3  -4  17   6   1837.67   1518.42    815.15 <
      1806    2   4 -34  -6   1837.67   1518.42    815.15 <
      1806    1  -4  34   6   1837.67   1518.42    815.15 <
      1807    4  -4 -17  -6   1837.04   1894.03    759.21 <
      1807    3   4  17  -6   1837.04   1894.03    759.21 <
      1807    2  -4 -34   6   1837.04   1894.03    759.21 <
      1807    1   4  34  -6   1837.04   1894.03    759.21 <
      1808    4   2 -17   6  19388.90  17941.40   1510.43 o
      1808    3  -2  17   6  19388.90  17941.40   1510.43 o
      1808    2   2 -34  -6  19388.90  17941.40   1510.43 o
      1808    1  -2  34   6  19388.90  17941.40   1510.43 o
      1809    4  -2 -17  -6  19386.20  19955.30   1534.41 o
      1809    3   2  17  -6  19386.20  19955.30   1534.41 o
      1809    2  -2 -34   6  19386.20  19955.30   1534.41 o
      1809    1   2  34  -6  19386.20  19955.30   1534.41 o
      1810    4   0 -17   6   5063.44   5642.14    567.41 o
      1810    3   0  17   6   5063.44   5642.14    567.41 o
      1810    2   0 -34  -6   5063.44   5642.14    567.41 o
      1810    1   0  34   6   5063.44   5642.14    567.41 o
      1811    4  -2 -17   6  18972.70  15623.80   1518.42 o
      1811    3   2  17   6  18972.70  15623.80   1518.42 o
      1811    2  -2 -34  -6  18972.70  15623.80   1518.42 o
      1811    1   2  34   6  18972.70  15623.80   1518.42 o
      1812    4   2 -17  -6  18975.40  17334.00   1398.55 o
      1812    3  -2  17  -6  18975.40  17334.00   1398.55 o
      1812    2   2 -34   6  18975.40  17334.00   1398.55 o
      1812    1  -2  34  -6  18975.40  17334.00   1398.55 o
      1813    4  -4 -17   6   1878.88   1238.71    743.23 <
      1813    3   4  17   6   1878.88   1238.71    743.23 <
      1813    2  -4 -34  -6   1878.88   1238.71    743.23 <
      1813    1   4  34   6   1878.88   1238.71    743.23 <
      1814    4  -6 -17   6   8700.43   7624.08    671.30 o
      1814    3   6  17   6   8700.43   7624.08    671.30 o
      1814    2  -6 -34  -6   8700.43   7624.08    671.30 o
      1814    1   6  34   6   8700.43   7624.08    671.30 o
      1815    4   4 -18   6   1269.08   1590.35    839.13 <
      1815    3  -4  18   6   1269.08   1590.35    839.13 <
      1815    2   4 -36  -6   1269.08   1590.35    839.13 <
      1815    1  -4  36   6   1269.08   1590.35    839.13 <
      1816    4  -4 -18  -6   1269.96   2956.93    847.12 o
      1816    3   4  18  -6   1269.96   2956.93    847.12 o
      1816    2  -4 -36   6   1269.96   2956.93    847.12 o
      1816    1   4  36  -6   1269.96   2956.93    847.12 o
      1817    4   2 -18   6   8366.05   7767.93    959.00 o
      1817    3  -2  18   6   8366.05   7767.93    959.00 o
      1817    2   2 -36  -6   8366.05   7767.93    959.00 o
      1817    1  -2  36   6   8366.05   7767.93    959.00 o
      1818    4  -2 -18  -6   8376.03   8079.60    871.09 o
      1818    3   2  18  -6   8376.03   8079.60    871.09 o
      1818    2  -2 -36   6   8376.03   8079.60    871.09 o
      1818    1   2  36  -6   8376.03   8079.60    871.09 o
      1819    4   0 -18   6    100.22    143.85    487.49 <
      1819    3   0  18   6    100.22    143.85    487.49 <
      1819    2   0 -36  -6    100.22    143.85    487.49 <
      1819    1   0  36   6    100.22    143.85    487.49 <
      1820    4  -2 -18   6   8574.53   7656.04    935.03 o
      1820    3   2  18   6   8574.53   7656.04    935.03 o
      1820    2  -2 -36  -6   8574.53   7656.04    935.03 o
      1820    1   2  36   6   8574.53   7656.04    935.03 o
      1821    4   2 -18  -6   8564.53   6353.40    831.14 o
      1821    3  -2  18  -6   8564.53   6353.40    831.14 o
      1821    2   2 -36   6   8564.53   6353.40    831.14 o
      1821    1  -2  36  -6   8564.53   6353.40    831.14 o
      1822    4  -4 -18   6   1198.54   1102.85    743.23 <
      1822    3   4  18   6   1198.54   1102.85    743.23 <
      1822    2  -4 -36  -6   1198.54   1102.85    743.23 <
      1822    1   4  36   6   1198.54   1102.85    743.23 <
      1823    4   2 -19   6   5624.08   4595.22    871.09 o
      1823    3  -2  19   6   5624.08   4595.22    871.09 o
      1823    2   2 -38  -6   5624.08   4595.22    871.09 o
      1823    1  -2  38   6   5624.08   4595.22    871.09 o
      1824    4  -2 -19  -6   5627.55   6697.04    935.03 o
      1824    3   2  19  -6   5627.55   6697.04    935.03 o
      1824    2  -2 -38   6   5627.55   6697.04    935.03 o
      1824    1   2  38  -6   5627.55   6697.04    935.03 o
      1825    4   0 -19   6   1527.24   1366.58    511.47 <
      1825    3   0  19   6   1527.24   1366.58    511.47 <
      1825    2   0 -38  -6   1527.24   1366.58    511.47 <
      1825    1   0  38   6   1527.24   1366.58    511.47 <
      1826    4  -2 -19   6   5412.73   6169.59    871.09 o
      1826    3   2  19   6   5412.73   6169.59    871.09 o
      1826    2  -2 -38  -6   5412.73   6169.59    871.09 o
      1826    1   2  38   6   5412.73   6169.59    871.09 o
      1827    4   2 -19  -6   5409.25   5218.58    759.21 o
      1827    3  -2  19  -6   5409.25   5218.58    759.21 o
      1827    2   2 -38   6   5409.25   5218.58    759.21 o
      1827    1  -2  38  -6   5409.25   5218.58    759.21 o
      1828    2  -1  -1  -7   8910.51   9266.55    644.48 o
      1828    1   1   1   7   8910.51   9266.55    644.48 o
      1829    2   1  -1  -7   8885.08  10294.20    627.06 o
      1829    1  -1   1   7   8885.08  10294.20    627.06 o
      1830    2  -3  -1  -7   8143.68   9867.48    627.06 o
      1830    1   3   1   7   8143.68   9867.48    627.06 o
      1831    2   3  -1  -7   8164.30   9327.51    574.80 o
      1831    1  -3   1   7   8164.30   9327.51    574.80 o
      1832    2  -5  -1  -7   2769.64   3048.21    243.86 o
      1832    1   5   1   7   2769.64   3048.21    243.86 o
      1833    2   5  -1  -7   2740.37   3039.50    357.08 o
      1833    1  -5   1   7   2740.37   3039.50    357.08 o
      1834    2  -7  -1  -7   1697.21   2177.29    261.27 o
      1834    1   7   1   7   1697.21   2177.29    261.27 o
      1835    2   7  -1  -7   1727.53   2516.95    365.79 o
      1835    1  -7   1   7   1727.53   2516.95    365.79 o
      1836    2  -9  -1  -7    863.95   1219.28    296.11 o
      1836    1   9   1   7    863.95   1219.28    296.11 o
      1837    2   9  -1  -7    834.24   1646.03    383.20 o
      1837    1  -9   1   7    834.24   1646.03    383.20 o
      1838    2 -11  -1  -7   1806.79   2560.49    330.95 o
      1838    1  11   1   7   1806.79   2560.49    330.95 o
      1839    2  11  -1  -7   1806.63   2482.11    592.22 o
      1839    1 -11   1   7   1806.63   2482.11    592.22 o
      1840    2 -13  -1  -7   1000.90    479.00    374.49 <
      1840    1  13   1   7   1000.90    479.00    374.49 <
      1841    2 -15  -1  -7    903.79   1628.61    487.71 o
      1841    1  15   1   7    903.79   1628.61    487.71 o
      1842    2  -1  -3  -7   5052.02   6479.62    470.30 o
      1842    1   1   3   7   5052.02   6479.62    470.30 o
      1843    2   1  -3  -7   5056.10   6418.65    444.17 o
      1843    1  -1   3   7   5056.10   6418.65    444.17 o
      1844    2  -3  -3  -7   6477.21   8831.09    592.22 o
      1844    1   3   3   7   6477.21   8831.09    592.22 o
      1845    2   3  -3  -7   6468.66   9275.26    557.39 o
      1845    1  -3   3   7   6468.66   9275.26    557.39 o
      1846    2  -5  -3  -7   4873.58   5704.50    313.53 o
      1846    1   5   3   7   4873.58   5704.50    313.53 o
      1847    2   5  -3  -7   4904.12   6740.89    452.88 o
      1847    1  -5   3   7   4904.12   6740.89    452.88 o
      1848    2  -7  -3  -7   9190.49   9553.95    444.17 o
      1848    1   7   3   7   9190.49   9553.95    444.17 o
      1849    2   7  -3  -7   9191.11  11966.40    688.02 o
      1849    1  -7   3   7   9191.11  11966.40    688.02 o
      1850    2  -9  -3  -7   3167.93   3762.36    339.66 o
      1850    1   9   3   7   3167.93   3762.36    339.66 o
      1851    2   9  -3  -7   3198.46   3953.96    609.64 o
      1851    1  -9   3   7   3198.46   3953.96    609.64 o
      1852    2 -11  -3  -7   2383.61   3144.01    348.37 o
      1852    1  11   3   7   2383.61   3144.01    348.37 o
      1853    2  11  -3  -7   2391.10   3440.12    705.44 o
      1853    1 -11   3   7   2391.10   3440.12    705.44 o
      1854    2 -13  -3  -7    839.79   1558.94    374.49 o
      1854    1  13   3   7    839.79   1558.94    374.49 o
      1855    2 -15  -3  -7    873.72   1358.63    426.75 o
      1855    1  15   3   7    873.72   1358.63    426.75 o
      1856    2  -1  -5  -7  16128.00  16181.60    870.92 o
      1856    1   1   5   7  16128.00  16181.60    870.92 o
      1857    2   1  -5  -7  16172.50  16451.60    862.21 o
      1857    1  -1   5   7  16172.50  16451.60    862.21 o
      1858    2  -3  -5  -7  23540.20  23993.70   1219.28 o
      1858    1   3   5   7  23540.20  23993.70   1219.28 o
      1859    2   3  -5  -7  23527.70  25082.40   1175.74 o
      1859    1  -3   5   7  23527.70  25082.40   1175.74 o
      1860    2  -5  -5  -7  17272.30  17444.40    644.48 o
      1860    1   5   5   7  17272.30  17444.40    644.48 o
      1861    2   5  -5  -7  17307.60  19195.00    958.01 o
      1861    1  -5   5   7  17307.60  19195.00    958.01 o
      1862    2  -7  -5  -7  14638.30  15632.90    679.32 o
      1862    1   7   5   7  14638.30  15632.90    679.32 o
      1863    2   7  -5  -7  14581.20  15458.80   1271.54 o
      1863    1  -7   5   7  14581.20  15458.80   1271.54 o
      1864    2  -9  -5  -7   5563.02   5687.08    374.49 o
      1864    1   9   5   7   5563.02   5687.08    374.49 o
      1865    2   9  -5  -7   5550.79   5425.81    731.57 o
      1865    1  -9   5   7   5550.79   5425.81    731.57 o
      1866    2 -11  -5  -7   7576.49   7132.80    487.71 o
      1866    1  11   5   7   7576.49   7132.80    487.71 o
      1867    2  11  -5  -7   7554.91   7934.05    905.75 o
      1867    1 -11   5   7   7554.91   7934.05    905.75 o
      1868    2 -13  -5  -7   4044.01   4267.49    452.88 o
      1868    1  13   5   7   4044.01   4267.49    452.88 o
      1869    2  13  -5  -7   4053.01   3953.96    879.62 o
      1869    1 -13   5   7   4053.01   3953.96    879.62 o
      1870    2 -15  -5  -7   3206.28   2368.89    435.46 o
      1870    1  15   5   7   3206.28   2368.89    435.46 o
      1871    2  -1  -7  -7   7432.68   8482.72    548.68 o
      1871    1   1   7   7   7432.68   8482.72    548.68 o
      1872    2   1  -7  -7   7382.16   8369.50    583.51 o
      1872    1  -1   7   7   7382.16   8369.50    583.51 o
      1873    2  -3  -7  -7  10841.50  12062.20    583.51 o
      1873    1   3   7   7  10841.50  12062.20    583.51 o
      1874    2   3  -7  -7  10880.00  13603.70    731.57 o
      1874    1  -3   7   7  10880.00  13603.70    731.57 o
      1875    2  -5  -7  -7   6286.96   7777.28    374.49 o
      1875    1   5   7   7   6286.96   7777.28    374.49 o
      1876    2   5  -7  -7   6233.46  10015.50    870.92 o
      1876    1  -5   7   7   6233.46  10015.50    870.92 o
      1877    2  -7  -7  -7   1843.50   2743.39    296.11 o
      1877    1   7   7   7   1843.50   2743.39    296.11 o
      1878    2   7  -7  -7   1871.18   3675.27    618.35 o
      1878    1  -7   7   7   1871.18   3675.27    618.35 o
      1879    2  -9  -7  -7    964.86   2072.78    304.82 o
      1879    1   9   7   7    964.86   2072.78    304.82 o
      1880    2   9  -7  -7    981.19   2708.55    644.48 o
      1880    1  -9   7   7    981.19   2708.55    644.48 o
      1881    2 -11  -7  -7    972.30   1619.90    330.95 o
      1881    1  11   7   7    972.30   1619.90    330.95 o
      1882    2  11  -7  -7    989.29   1428.30    766.41 <
      1882    1 -11   7   7    989.29   1428.30    766.41 <
      1883    2 -13  -7  -7   2100.49   2813.06    426.75 o
      1883    1  13   7   7   2100.49   2813.06    426.75 o
      1884    2  13  -7  -7   2094.44   3405.28    888.33 o
      1884    1 -13   7   7   2094.44   3405.28    888.33 o
      1885    2 -15  -7  -7    859.50   1585.07    400.62 o
      1885    1  15   7   7    859.50   1585.07    400.62 o
      1886    2  -1  -9  -7   1395.01   1515.39    252.57 o
      1886    1   1   9   7   1395.01   1515.39    252.57 o
      1887    2   1  -9  -7   1389.20   1245.41    357.08 o
      1887    1  -1   9   7   1389.20   1245.41    357.08 o
      1888    2  -3  -9  -7   4016.23   4363.29    330.95 o
      1888    1   3   9   7   4016.23   4363.29    330.95 o
      1889    2   3  -9  -7   3987.62   5234.21    418.04 o
      1889    1  -3   9   7   3987.62   5234.21    418.04 o
      1890    2  -5  -9  -7   7189.19   7977.59    418.04 o
      1890    1   5   9   7   7189.19   7977.59    418.04 o
      1891    2   5  -9  -7   7127.71   7185.06    853.50 o
      1891    1  -5   9   7   7127.71   7185.06    853.50 o
      1892    2  -7  -9  -7   2603.92   3396.57    313.53 o
      1892    1   7   9   7   2603.92   3396.57    313.53 o
      1893    2   7  -9  -7   2615.13   3666.56    679.32 o
      1893    1  -7   9   7   2615.13   3666.56    679.32 o
      1894    2  -9  -9  -7   6914.35   7376.66    426.75 o
      1894    1   9   9   7   6914.35   7376.66    426.75 o
      1895    2   9  -9  -7   6888.97   6183.50    853.50 o
      1895    1  -9   9   7   6888.97   6183.50    853.50 o
      1896    2 -11  -9  -7    261.83    409.33    313.53 <
      1896    1  11   9   7    261.83    409.33    313.53 <
      1897    2  11  -9  -7    265.27    313.53    775.11 <
      1897    1 -11   9   7    265.27    313.53    775.11 <
      1898    2 -13  -9  -7   2030.85   2943.70    444.17 o
      1898    1  13   9   7   2030.85   2943.70    444.17 o
      1899    2  13  -9  -7   2016.27   4363.29    931.88 o
      1899    1 -13   9   7   2016.27   4363.29    931.88 o
      1900    2 -15  -9  -7     88.88    357.08    461.59 <
      1900    1  15   9   7     88.88    357.08    461.59 <
      1901    2  -1 -11  -7   6561.73   5878.68    357.08 o
      1901    1   1  11   7   6561.73   5878.68    357.08 o
      1902    2   1 -11  -7   6588.14   6018.03    348.37 o
      1902    1  -1  11   7   6588.14   6018.03    348.37 o
      1903    2  -3 -11  -7  12625.50  12593.40    731.57 o
      1903    1   3  11   7  12625.50  12593.40    731.57 o
      1904    2   3 -11  -7  12646.40  13446.90    766.41 o
      1904    1  -3  11   7  12646.40  13446.90    766.41 o
      1905    2  -5 -11  -7  17099.60  18297.90    757.70 o
      1905    1   5  11   7  17099.60  18297.90    757.70 o
      1906    2   5 -11  -7  17168.60  20457.80   1445.72 o
      1906    1  -5  11   7  17168.60  20457.80   1445.72 o
      1907    2  -7 -11  -7   9533.29   9484.28    487.71 o
      1907    1   7  11   7   9533.29   9484.28    487.71 o
      1908    2   7 -11  -7   9522.64   9667.17    966.72 o
      1908    1  -7  11   7   9522.64   9667.17    966.72 o
      1909    2  -9 -11  -7   7204.55   8334.67    470.30 o
      1909    1   9  11   7   7204.55   8334.67    470.30 o
      1910    2   9 -11  -7   7245.81   7785.99    931.88 o
      1910    1  -9  11   7   7245.81   7785.99    931.88 o
      1911    2 -11 -11  -7   3104.98   3361.74    357.08 o
      1911    1  11  11   7   3104.98   3361.74    357.08 o
      1912    2  11 -11  -7   3077.84   4267.49    827.37 o
      1912    1 -11  11   7   3077.84   4267.49    827.37 o
      1913    2 -13 -11  -7   3222.27   2917.57    435.46 o
      1913    1  13  11   7   3222.27   2917.57    435.46 o
      1914    2  13 -11  -7   3243.82   3927.83    905.75 o
      1914    1 -13  11   7   3243.82   3927.83    905.75 o
      1915    2  -1 -13  -7   2466.85   3022.08    357.08 o
      1915    1   1  13   7   2466.85   3022.08    357.08 o
      1916    2   1 -13  -7   2453.50   3083.04    296.11 o
      1916    1  -1  13   7   2453.50   3083.04    296.11 o
      1917    2  -3 -13  -7   3560.17   4250.07    400.62 o
      1917    1   3  13   7   3560.17   4250.07    400.62 o
      1918    2   3 -13  -7   3544.42   4859.71    435.46 o
      1918    1  -3  13   7   3544.42   4859.71    435.46 o
      1919    2  -5 -13  -7   3160.97   3936.54    313.53 o
      1919    1   5  13   7   3160.97   3936.54    313.53 o
      1920    2   5 -13  -7   3180.45   4075.89    330.95 o
      1920    1  -5  13   7   3180.45   4075.89    330.95 o
      1921    2  -7 -13  -7   2289.46   2908.86    322.24 o
      1921    1   7  13   7   2289.46   2908.86    322.24 o
      1922    2   7 -13  -7   2283.13   4293.62    714.15 o
      1922    1  -7  13   7   2283.13   4293.62    714.15 o
      1923    2  -9 -13  -7   1297.90   1898.60    330.95 o
      1923    1   9  13   7   1297.90   1898.60    330.95 o
      1924    2   9 -13  -7   1296.30   1245.41    722.86 <
      1924    1  -9  13   7   1296.30   1245.41    722.86 <
      1925    2 -11 -13  -7    770.12   1828.92    357.08 o
      1925    1  11  13   7    770.12   1828.92    357.08 o
      1926    2  11 -13  -7    779.06   2525.66    809.95 o
      1926    1 -11  13   7    779.06   2525.66    809.95 o
      1927    2 -13 -13  -7   1018.80   1585.07    426.75 o
      1927    1  13  13   7   1018.80   1585.07    426.75 o
      1928    2  13 -13  -7   1021.39   2612.75    897.04 <
      1928    1 -13  13   7   1021.39   2612.75    897.04 <
      1929    2  -1 -15  -7   5967.90   6453.49    487.71 o
      1929    1   1  15   7   5967.90   6453.49    487.71 o
      1930    2   1 -15  -7   5968.81   6871.53    479.00 o
      1930    1  -1  15   7   5968.81   6871.53    479.00 o
      1931    2  -3 -15  -7   2912.23   3239.81    383.20 o
      1931    1   3  15   7   2912.23   3239.81    383.20 o
      1932    2   3 -15  -7   2934.01   3535.92    435.46 o
      1932    1  -3  15   7   2934.01   3535.92    435.46 o
      1933    2  -5 -15  -7   3618.76   3866.87    409.33 o
      1933    1   5  15   7   3618.76   3866.87    409.33 o
      1934    2   5 -15  -7   3643.48   2865.31    426.75 o
      1934    1  -5  15   7   3643.48   2865.31    426.75 o
      1935    2  -7 -15  -7   3155.55   3596.88    339.66 o
      1935    1   7  15   7   3155.55   3596.88    339.66 o
      1936    2   7 -15  -7   3161.93   2856.60    731.57 o
      1936    1  -7  15   7   3161.93   2856.60    731.57 o
      1937    2  -9 -15  -7   4929.60   4885.84    383.20 o
      1937    1   9  15   7   4929.60   4885.84    383.20 o
      1938    2   9 -15  -7   4919.42   4946.80    888.33 o
      1938    1  -9  15   7   4919.42   4946.80    888.33 o
      1939    2 -11 -15  -7   3537.96   3779.78    383.20 o
      1939    1  11  15   7   3537.96   3779.78    383.20 o
      1940    2  11 -15  -7   3529.24   3579.46    905.75 o
      1940    1 -11  15   7   3529.24   3579.46    905.75 o
      1941    2 -13 -15  -7   3610.39   3823.32    409.33 o
      1941    1  13  15   7   3610.39   3823.32    409.33 o
      1942    2  13 -15  -7   3601.89   3283.35    949.30 o
      1942    1 -13  15   7   3601.89   3283.35    949.30 o
      1943    2  -1 -17  -7   2454.89   2969.82    400.62 o
      1943    1   1  17   7   2454.89   2969.82    400.62 o
      1944    2   1 -17  -7   2436.36   2943.70    400.62 o
      1944    1  -1  17   7   2436.36   2943.70    400.62 o
      1945    2  -3 -17  -7   2955.06   3326.90    409.33 o
      1945    1   3  17   7   2955.06   3326.90    409.33 o
      1946    2   3 -17  -7   2925.05   3744.94    444.17 o
      1946    1  -3  17   7   2925.05   3744.94    444.17 o
      1947    2  -5 -17  -7   7528.85   7672.77    531.26 o
      1947    1   5  17   7   7528.85   7672.77    531.26 o
      1948    2   5 -17  -7   7490.01   6915.07    574.80 o
      1948    1  -5  17   7   7490.01   6915.07    574.80 o
      1949    2  -7 -17  -7   2152.56   2177.29    313.53 o
      1949    1   7  17   7   2152.56   2177.29    313.53 o
      1950    2   7 -17  -7   2160.95   2186.00    766.41 <
      1950    1  -7  17   7   2160.95   2186.00    766.41 <
      1951    2  -9 -17  -7   2080.48   2464.69    339.66 o
      1951    1   9  17   7   2080.48   2464.69    339.66 o
      1952    2   9 -17  -7   2074.55   2516.95    783.82 o
      1952    1  -9  17   7   2074.55   2516.95    783.82 o
      1953    2 -11 -17  -7   1801.98   1942.14    357.08 o
      1953    1  11  17   7   1801.98   1942.14    357.08 o
      1954    2  11 -17  -7   1804.51   1811.51    862.21 <
      1954    1 -11  17   7   1804.51   1811.51    862.21 <
      1955    2 -13 -17  -7   2861.45   2743.39    383.20 o
      1955    1  13  17   7   2861.45   2743.39    383.20 o
      1956    2  13 -17  -7   2869.28   1437.01    931.88 <
      1956    1 -13  17   7   2869.28   1437.01    931.88 <
      1957    2  -1 -19  -7   6038.27   5451.93    479.00 o
      1957    1   1  19   7   6038.27   5451.93    479.00 o
      1958    2   1 -19  -7   6058.47   5643.54    496.42 o
      1958    1  -1  19   7   6058.47   5643.54    496.42 o
      1959    2  -3 -19  -7   2341.30   2560.49    418.04 o
      1959    1   3  19   7   2341.30   2560.49    418.04 o
      1960    2   3 -19  -7   2322.33   2586.62    444.17 o
      1960    1  -3  19   7   2322.33   2586.62    444.17 o
      1961    2  -5 -19  -7   3782.71   4023.63    461.59 o
      1961    1   5  19   7   3782.71   4023.63    461.59 o
      1962    2   5 -19  -7   3768.28   4337.16    522.55 o
      1962    1  -5  19   7   3768.28   4337.16    522.55 o
      1963    2  -7 -19  -7   4798.48   4476.51    374.49 o
      1963    1   7  19   7   4798.48   4476.51    374.49 o
      1964    2   7 -19  -7   4805.45   4250.07    853.50 o
      1964    1  -7  19   7   4805.45   4250.07    853.50 o
      1965    2  -9 -19  -7   2477.79   2978.53    365.79 o
      1965    1   9  19   7   2477.79   2978.53    365.79 o
      1966    2   9 -19  -7   2485.26   2821.77    853.50 o
      1966    1  -9  19   7   2485.26   2821.77    853.50 o
      1967    2 -11 -19  -7   3513.25   4075.89    383.20 o
      1967    1  11  19   7   3513.25   4075.89    383.20 o
      1968    2  11 -19  -7   3520.55   2752.09    870.92 o
      1968    1 -11  19   7   3520.55   2752.09    870.92 o
      1969    2 -13 -19  -7    551.40    818.66    365.79 <
      1969    1  13  19   7    551.40    818.66    365.79 <
      1970    2  13 -19  -7    548.59    -60.96    888.33 <
      1970    1 -13  19   7    548.59    -60.96    888.33 <
      1971    2  -1 -21  -7  13751.40  13455.70    809.95 o
      1971    1   1  21   7  13751.40  13455.70    809.95 o
      1972    2   1 -21  -7  13772.40  13682.10    870.92 o
      1972    1  -1  21   7  13772.40  13682.10    870.92 o
      1973    2  -3 -21  -7  11139.00   9214.29    644.48 o
      1973    1   3  21   7  11139.00   9214.29    644.48 o
      1974    2   3 -21  -7  11143.40  10137.50    679.32 o
      1974    1  -3  21   7  11143.40  10137.50    679.32 o
      1975    2  -5 -21  -7   7382.27   6558.00    522.55 o
      1975    1   5  21   7   7382.27   6558.00    522.55 o
      1976    2   5 -21  -7   7411.60   5948.36    583.51 o
      1976    1  -5  21   7   7411.60   5948.36    583.51 o
      1977    2  -7 -21  -7   8812.12   8822.38    505.13 o
      1977    1   7  21   7   8812.12   8822.38    505.13 o
      1978    2   7 -21  -7   8774.87   7759.86   1036.39 o
      1978    1  -7  21   7   8774.87   7759.86   1036.39 o
      1979    2  -9 -21  -7   6655.32   5904.81    426.75 o
      1979    1   9  21   7   6655.32   5904.81    426.75 o
      1980    2   9 -21  -7   6660.66   2264.38    923.17 <
      1980    1  -9  21   7   6660.66   2264.38    923.17 <
      1981    2 -11 -21  -7   8870.27   7402.79    470.30 o
      1981    1  11  21   7   8870.27   7402.79    470.30 o
      1982    2  11 -21  -7   8858.35   5495.48   1018.97 o
      1982    1 -11  21   7   8858.35   5495.48   1018.97 o
      1983    2  -1 -23  -7   1985.54   2011.82    452.88 o
      1983    1   1  23   7   1985.54   2011.82    452.88 o
      1984    2   1 -23  -7   1976.74   2438.56    487.71 o
      1984    1  -1  23   7   1976.74   2438.56    487.71 o
      1985    2  -3 -23  -7   2278.04   2543.07    470.30 o
      1985    1   3  23   7   2278.04   2543.07    470.30 o
      1986    2   3 -23  -7   2280.73   2438.56    487.71 o
      1986    1  -3  23   7   2280.73   2438.56    487.71 o
      1987    2  -5 -23  -7   2960.17   2821.77    461.59 o
      1987    1   5  23   7   2960.17   2821.77    461.59 o
      1988    2   5 -23  -7   2951.41   2438.56    522.55 o
      1988    1  -5  23   7   2951.41   2438.56    522.55 o
      1989    2  -7 -23  -7    531.80   1114.77    470.30 <
      1989    1   7  23   7    531.80   1114.77    470.30 <
      1990    2   7 -23  -7    544.34    348.37    844.79 <
      1990    1  -7  23   7    544.34    348.37    844.79 <
      1991    2  -9 -23  -7   2253.55   2186.00    365.79 o
      1991    1   9  23   7   2253.55   2186.00    365.79 o
      1992    2   9 -23  -7   2256.28   1724.41    888.33 <
      1992    1  -9  23   7   2256.28   1724.41    888.33 <
      1993    2 -11 -23  -7   1803.04   2194.71    400.62 o
      1993    1  11  23   7   1803.04   2194.71    400.62 o
      1994    2  11 -23  -7   1818.08   1367.34    870.92 <
      1994    1 -11  23   7   1818.08   1367.34    870.92 <
      1995    2  -1 -25  -7   3647.95   4171.69    557.39 o
      1995    1   1  25   7   3647.95   4171.69    557.39 o
      1996    2   1 -25  -7   3625.20   3605.59    539.97 o
      1996    1  -1  25   7   3625.20   3605.59    539.97 o
      1997    2  -3 -25  -7   2947.71   2203.42    479.00 o
      1997    1   3  25   7   2947.71   2203.42    479.00 o
      1998    2   3 -25  -7   2953.95   2142.45    496.42 o
      1998    1  -3  25   7   2953.95   2142.45    496.42 o
      1999    2  -5 -25  -7   2395.12   3004.66    487.71 o
      1999    1   5  25   7   2395.12   3004.66    487.71 o
      2000    2   5 -25  -7   2386.60   1114.77    809.95 <
      2000    1  -5  25   7   2386.60   1114.77    809.95 <
      2001    2  -7 -25  -7   2527.57   2638.88    496.42 o
      2001    1   7  25   7   2527.57   2638.88    496.42 o
      2002    2   7 -25  -7   2537.99   1811.51    923.17 <
      2002    1  -7  25   7   2537.99   1811.51    923.17 <
      2003    2  -9 -25  -7   1790.43   2142.45    391.91 o
      2003    1   9  25   7   1790.43   2142.45    391.91 o
      2004    2   9 -25  -7   1788.61    757.70    870.92 <
      2004    1  -9  25   7   1788.61    757.70    870.92 <
      2005    2 -11 -25  -7    166.37    365.79    383.20 <
      2005    1  11  25   7    166.37    365.79    383.20 <
      2006    2  11 -25  -7    160.11   -897.04    783.82 <
      2006    1 -11  25   7    160.11   -897.04    783.82 <
      2007    2  -1 -27  -7   5036.71   5382.26    600.93 o
      2007    1   1  27   7   5036.71   5382.26    600.93 o
      2008    2   1 -27  -7   5059.44   4746.49    566.09 o
      2008    1  -1  27   7   5059.44   4746.49    566.09 o
      2009    2  -3 -27  -7   5755.15   5251.62    557.39 o
      2009    1   3  27   7   5755.15   5251.62    557.39 o
      2010    2   3 -27  -7   5740.06   4659.40    574.80 o
      2010    1  -3  27   7   5740.06   4659.40    574.80 o
      2011    2  -5 -27  -7   4578.70   5443.23    574.80 o
      2011    1   5  27   7   4578.70   5443.23    574.80 o
      2012    2   5 -27  -7   4591.59   3370.45    897.04 o
      2012    1  -5  27   7   4591.59   3370.45    897.04 o
      2013    2  -7 -27  -7   5299.27   4162.98    539.97 o
      2013    1   7  27   7   5299.27   4162.98    539.97 o
      2014    2   7 -27  -7   5319.66   3953.96    940.59 o
      2014    1  -7  27   7   5319.66   3953.96    940.59 o
      2015    2  -9 -27  -7   2922.33   3527.21    435.46 o
      2015    1   9  27   7   2922.33   3527.21    435.46 o
      2016    2   9 -27  -7   2913.26   1297.66    879.62 <
      2016    1  -9  27   7   2913.26   1297.66    879.62 <
      2017    2  -1 -29  -7   2774.46   2978.53    574.80 o
      2017    1   1  29   7   2774.46   2978.53    574.80 o
      2018    2   1 -29  -7   2757.65   2377.60    548.68 o
      2018    1  -1  29   7   2757.65   2377.60    548.68 o
      2019    2  -3 -29  -7   1017.58    731.57    496.42 <
      2019    1   3  29   7   1017.58    731.57    496.42 <
      2020    2   3 -29  -7   1015.05   1524.10    522.55 <
      2020    1  -3  29   7   1015.05   1524.10    522.55 <
      2021    2  -5 -29  -7    888.11    958.01    513.84 <
      2021    1   5  29   7    888.11    958.01    513.84 <
      2022    2   5 -29  -7    890.31   1140.90    818.66 <
      2022    1  -5  29   7    890.31   1140.90    818.66 <
      2023    2  -7 -29  -7    235.45    261.27    513.84 <
      2023    1   7  29   7    235.45    261.27    513.84 <
      2024    2   7 -29  -7    228.40   1053.81    897.04 <
      2024    1  -7  29   7    228.40   1053.81    897.04 <
      2025    2  -9 -29  -7    648.45    809.95    409.33 <
      2025    1   9  29   7    648.45    809.95    409.33 <
      2026    2   9 -29  -7    648.30   1210.57    923.17 <
      2026    1  -9  29   7    648.30   1210.57    923.17 <
      2027    2  -1 -31  -7   9018.09   6932.49    714.15 o
      2027    1   1  31   7   9018.09   6932.49    714.15 o
      2028    2   1 -31  -7   9018.44   7603.10    688.02 o
      2028    1  -1  31   7   9018.44   7603.10    688.02 o
      2029    2  -3 -31  -7   4556.19   3326.90    600.93 o
      2029    1   3  31   7   4556.19   3326.90    600.93 o
      2030    2   3 -31  -7   4567.80   3448.83    592.22 o
      2030    1  -3  31   7   4567.80   3448.83    592.22 o
      2031    2  -5 -31  -7   3866.22   3231.10    574.80 o
      2031    1   5  31   7   3866.22   3231.10    574.80 o
      2032    2   5 -31  -7   3875.85   2508.24    931.88 <
      2032    1  -5  31   7   3875.85   2508.24    931.88 <
      2033    2  -7 -31  -7   3661.34   3997.50    583.51 o
      2033    1   7  31   7   3661.34   3997.50    583.51 o
      2034    2   7 -31  -7   3649.45   2934.99    958.01 o
      2034    1  -7  31   7   3649.45   2934.99    958.01 o
      2035    2  -1 -33  -7   3633.10   4694.24    609.64 o
      2035    1   1  33   7   3633.10   4694.24    609.64 o
      2036    2   1 -33  -7   3619.02   3823.32    600.93 o
      2036    1  -1  33   7   3619.02   3823.32    600.93 o
      2037    2  -3 -33  -7   2706.71   3074.33    627.06 o
      2037    1   3  33   7   2706.71   3074.33    627.06 o
      2038    2   3 -33  -7   2689.44   1950.85    574.80 o
      2038    1  -3  33   7   2689.44   1950.85    574.80 o
      2039    2  -5 -33  -7   3964.14   2813.06    618.35 o
      2039    1   5  33   7   3964.14   2813.06    618.35 o
      2040    2   5 -33  -7   3945.54   3988.80    984.14 o
      2040    1  -5  33   7   3945.54   3988.80    984.14 o
      2041    2  -1 -35  -7   3635.65   3823.32    644.48 o
      2041    1   1  35   7   3635.65   3823.32    644.48 o
      2042    2   1 -35  -7   3640.59   3135.30    627.06 o
      2042    1  -1  35   7   3640.59   3135.30    627.06 o
      2043    2  -3 -35  -7    793.41    757.70    609.64 <
      2043    1   3  35   7    793.41    757.70    609.64 <
      2044    2   3 -35  -7    783.67    296.11    592.22 <
      2044    1  -3  35   7    783.67    296.11    592.22 <
      2045    4 -12   0  -8   4729.75   3907.94    559.42 o
      2045    3  12   0  -8   4729.75   3907.94    559.42 o
      2045    2 -12   0   8   4729.75   3907.94    559.42 o
      2045    1  12   0  -8   4729.75   3907.94    559.42 o
      2046    4  -8   0  -8  37808.90  32526.20   2085.83 o
      2046    3   8   0  -8  37808.90  32526.20   2085.83 o
      2046    2  -8   0   8  37808.90  32526.20   2085.83 o
      2046    1   8   0  -8  37808.90  32526.20   2085.83 o
      2047    4   4   0   8  27037.50  25893.10   1838.09 o
      2047    3  -4   0   8  27037.50  25893.10   1838.09 o
      2047    2   4   0  -8  27037.50  25893.10   1838.09 o
      2047    1  -4   0   8  27037.50  25893.10   1838.09 o
      2048    4   0   0   8  53383.80  50243.80   3236.64 o
      2048    3   0   0   8  53383.80  50243.80   3236.64 o
      2048    2   0   0  -8  53383.80  50243.80   3236.64 o
      2048    1   0   0   8  53383.80  50243.80   3236.64 o
      2049    4  -4   0   8  27012.60  26740.20   1878.05 o
      2049    3   4   0   8  27012.60  26740.20   1878.05 o
      2049    2  -4   0  -8  27012.60  26740.20   1878.05 o
      2049    1   4   0   8  27012.60  26740.20   1878.05 o
      2050    4  -8   0   8  38128.40  31607.10   2301.61 o
      2050    3   8   0   8  38128.40  31607.10   2301.61 o
      2050    2  -8   0  -8  38128.40  31607.10   2301.61 o
      2050    1   8   0   8  38128.40  31607.10   2301.61 o
      2051    4 -14  -1  -8    993.51    974.99    415.57 <
      2051    3  14   1  -8    993.51    974.99    415.57 <
      2051    2 -14  -2   8    993.51    974.99    415.57 <
      2051    1  14   2  -8    993.51    974.99    415.57 <
      2052    4 -12  -1  -8   4774.84   5066.73    423.56 o
      2052    3  12   1  -8   4774.84   5066.73    423.56 o
      2052    2 -12  -2   8   4774.84   5066.73    423.56 o
      2052    1  12   2  -8   4774.84   5066.73    423.56 o
      2053    4 -10  -1  -8   1981.52   1526.41    319.67 o
      2053    3  10   1  -8   1981.52   1526.41    319.67 o
      2053    2 -10  -2   8   1981.52   1526.41    319.67 o
      2053    1  10   2  -8   1981.52   1526.41    319.67 o
      2054    4   8  -1   8   8831.95   8159.52    567.41 o
      2054    3  -8   1   8   8831.95   8159.52    567.41 o
      2054    2   8  -2  -8   8831.95   8159.52    567.41 o
      2054    1  -8   2   8   8831.95   8159.52    567.41 o
      2055    4  -8  -1  -8   8830.90   7927.76    511.47 o
      2055    3   8   1  -8   8830.90   7927.76    511.47 o
      2055    2  -8  -2   8   8830.90   7927.76    511.47 o
      2055    1   8   2  -8   8830.90   7927.76    511.47 o
      2056    4   6  -1   8   8894.78   8279.39    575.40 o
      2056    3  -6   1   8   8894.78   8279.39    575.40 o
      2056    2   6  -2  -8   8894.78   8279.39    575.40 o
      2056    1  -6   2   8   8894.78   8279.39    575.40 o
      2057    4  -6  -1  -8   8889.72   8790.86    511.47 o
      2057    3   6   1  -8   8889.72   8790.86    511.47 o
      2057    2  -6  -2   8   8889.72   8790.86    511.47 o
      2057    1   6   2  -8   8889.72   8790.86    511.47 o
      2058    4   4  -1   8   8823.75   8758.90    583.39 o
      2058    3  -4   1   8   8823.75   8758.90    583.39 o
      2058    2   4  -2  -8   8823.75   8758.90    583.39 o
      2058    1  -4   2   8   8823.75   8758.90    583.39 o
      2059    4  -4  -1  -8   8821.35   8758.90    687.29 o
      2059    3   4   1  -8   8821.35   8758.90    687.29 o
      2059    2  -4  -2   8   8821.35   8758.90    687.29 o
      2059    1   4   2  -8   8821.35   8758.90    687.29 o
      2060    4   2  -1   8    526.92    367.62    359.63 <
      2060    3  -2   1   8    526.92    367.62    359.63 <
      2060    2   2  -2  -8    526.92    367.62    359.63 <
      2060    1  -2   2   8    526.92    367.62    359.63 <
      2061    4   0  -1   8      6.24   -103.89    375.61 <
      2061    3   0   1   8      6.24   -103.89    375.61 <
      2061    2   0  -2  -8      6.24   -103.89    375.61 <
      2061    1   0   2   8      6.24   -103.89    375.61 <
      2062    4  -2  -1   8    513.29    463.52    359.63 <
      2062    3   2   1   8    513.29    463.52    359.63 <
      2062    2  -2  -2  -8    513.29    463.52    359.63 <
      2062    1   2   2   8    513.29    463.52    359.63 <
      2063    4  -4  -1   8   8006.67   9270.36    639.34 o
      2063    3   4   1   8   8006.67   9270.36    639.34 o
      2063    2  -4  -2  -8   8006.67   9270.36    639.34 o
      2063    1   4   2   8   8006.67   9270.36    639.34 o
      2064    4  -6  -1   8   8993.85   8231.44    623.35 o
      2064    3   6   1   8   8993.85   8231.44    623.35 o
      2064    2  -6  -2  -8   8993.85   8231.44    623.35 o
      2064    1   6   2   8   8993.85   8231.44    623.35 o
      2065    4  -8  -1   8   8442.68   9550.07    703.27 o
      2065    3   8   1   8   8442.68   9550.07    703.27 o
      2065    2  -8  -2  -8   8442.68   9550.07    703.27 o
      2065    1   8   2   8   8442.68   9550.07    703.27 o
      2066    4 -14  -2  -8   3661.09   3060.82    479.50 o
      2066    3  14   2  -8   3661.09   3060.82    479.50 o
      2066    2 -14  -4   8   3661.09   3060.82    479.50 o
      2066    1  14   4  -8   3661.09   3060.82    479.50 o
      2067    4 -12  -2  -8   4297.56   2932.95    399.58 o
      2067    3  12   2  -8   4297.56   2932.95    399.58 o
      2067    2 -12  -4   8   4297.56   2932.95    399.58 o
      2067    1  12   4  -8   4297.56   2932.95    399.58 o
      2068    4 -10  -2  -8   5944.79   4882.92    431.55 o
      2068    3  10   2  -8   5944.79   4882.92    431.55 o
      2068    2 -10  -4   8   5944.79   4882.92    431.55 o
      2068    1  10   4  -8   5944.79   4882.92    431.55 o
      2069    4   8  -2   8  15596.60  15240.20   1334.61 o
      2069    3  -8   2   8  15596.60  15240.20   1334.61 o
      2069    2   8  -4  -8  15596.60  15240.20   1334.61 o
      2069    1  -8   4   8  15596.60  15240.20   1334.61 o
      2070    4  -8  -2  -8  15589.70  15807.60    799.17 o
      2070    3   8   2  -8  15589.70  15807.60    799.17 o
      2070    2  -8  -4   8  15589.70  15807.60    799.17 o
      2070    1   8   4  -8  15589.70  15807.60    799.17 o
      2071    4   6  -2   8   2019.27   2541.36    647.33 o
      2071    3  -6   2   8   2019.27   2541.36    647.33 o
      2071    2   6  -4  -8   2019.27   2541.36    647.33 o
      2071    1  -6   4   8   2019.27   2541.36    647.33 o
      2072    4  -6  -2  -8   2018.41   2829.06    279.71 o
      2072    3   6   2  -8   2018.41   2829.06    279.71 o
      2072    2  -6  -4   8   2018.41   2829.06    279.71 o
      2072    1   6   4  -8   2018.41   2829.06    279.71 o
      2073    4   4  -2   8  22459.60  21569.60   1078.88 o
      2073    3  -4   2   8  22459.60  21569.60   1078.88 o
      2073    2   4  -4  -8  22459.60  21569.60   1078.88 o
      2073    1  -4   4   8  22459.60  21569.60   1078.88 o
      2074    4  -4  -2  -8  22461.90  22073.10   1414.53 o
      2074    3   4   2  -8  22461.90  22073.10   1414.53 o
      2074    2  -4  -4   8  22461.90  22073.10   1414.53 o
      2074    1   4   4  -8  22461.90  22073.10   1414.53 o
      2075    4   2  -2   8   2503.16   2717.18    391.59 o
      2075    3  -2   2   8   2503.16   2717.18    391.59 o
      2075    2   2  -4  -8   2503.16   2717.18    391.59 o
      2075    1  -2   4   8   2503.16   2717.18    391.59 o
      2076    4   0  -2   8  44173.40  43331.00   2021.90 o
      2076    3   0   2   8  44173.40  43331.00   2021.90 o
      2076    2   0  -4  -8  44173.40  43331.00   2021.90 o
      2076    1   0   4   8  44173.40  43331.00   2021.90 o
      2077    4  -2  -2   8   2695.87   2645.25    535.44 o
      2077    3   2   2   8   2695.87   2645.25    535.44 o
      2077    2  -2  -4  -8   2695.87   2645.25    535.44 o
      2077    1   2   4   8   2695.87   2645.25    535.44 o
      2078    4  -4  -2   8  22597.60  20938.20   1134.82 o
      2078    3   4   2   8  22597.60  20938.20   1134.82 o
      2078    2  -4  -4  -8  22597.60  20938.20   1134.82 o
      2078    1   4   4   8  22597.60  20938.20   1134.82 o
      2079    4  -6  -2   8   1878.33   1614.32    455.53 o
      2079    3   6   2   8   1878.33   1614.32    455.53 o
      2079    2  -6  -4  -8   1878.33   1614.32    455.53 o
      2079    1   6   4   8   1878.33   1614.32    455.53 o
      2080    4  -8  -2   8  15431.20  13681.80   1374.57 o
      2080    3   8   2   8  15431.20  13681.80   1374.57 o
      2080    2  -8  -4  -8  15431.20  13681.80   1374.57 o
      2080    1   8   4   8  15431.20  13681.80   1374.57 o
      2081    4 -10  -2   8   5374.22   4235.60    887.08 o
      2081    3  10   2   8   5374.22   4235.60    887.08 o
      2081    2 -10  -4  -8   5374.22   4235.60    887.08 o
      2081    1  10   4   8   5374.22   4235.60    887.08 o
      2082    4  12  -3   8   1255.35   1254.70    751.22 <
      2082    3 -12   3   8   1255.35   1254.70    751.22 <
      2082    2  12  -6  -8   1255.35   1254.70    751.22 <
      2082    1 -12   6   8   1255.35   1254.70    751.22 <
      2083    4 -12  -3  -8   1255.60   1334.61    367.62 o
      2083    3  12   3  -8   1255.60   1334.61    367.62 o
      2083    2 -12  -6   8   1255.60   1334.61    367.62 o
[truncated: 306,002 more chars]
